# Supplementary material for: WRN promotes bone development and growth by unwinding SHOX-G-quadruplexes via its helicase activity in Werner Syndrome
Source: Nat Commun. 2022 Sep 16;13:5456. doi: 10.1038/s41467-022-33012-6 (PMC9481537; doi:10.1038/s41467-022-33012-6)
Supplement: Supplementary file 4 — Source Data [file 41467_2022_33012_MOESM4_ESM.zip]

Archive with 23 entries (20 files):
- source data/main figures source data/
- source data/main figures source data/F1.xlsx
- source data/main figures source data/F3.xlsx
- source data/main figures source data/F4.xlsx
- source data/main figures source data/F5.xlsx
- source data/main figures source data/F6.xlsx
- source data/main figures source data/F7.xlsx
- source data/main figures source data/F8.xlsx
- source data/main figures source data/F9.xlsx
- source data/supplementary figures source data/
- source data/supplementary figures source data/SF1.xlsx
- source data/supplementary figures source data/SF10.xlsx
- source data/supplementary figures source data/SF11.xlsx
- source data/supplementary figures source data/SF12.xlsx
- source data/supplementary figures source data/SF13.xlsx
- source data/supplementary figures source data/SF14.xlsx
- source data/supplementary figures source data/SF3.xlsx
- source data/supplementary figures source data/SF4.xlsx
- source data/supplementary figures source data/SF5.xlsx
- source data/supplementary figures source data/SF7.xlsx
- source data/supplementary figures source data/SF8.xlsx
- source data/uncropped DNA gels scan/
- source data/uncropped DNA gels scan/Supplementary Fig. 13a-d uncropped DNA gels.pdf
