# Supplementary material for: WRN promotes bone development and growth by unwinding SHOX-G-quadruplexes via its helicase activity in Werner Syndrome
Source: Nat Commun. 2022 Sep 16;13:5456. doi: 10.1038/s41467-022-33012-6 (PMC9481537; doi:10.1038/s41467-022-33012-6)
Supplement: Supplementary file 4 — Source Data [file 41467_2022_33012_MOESM4_ESM.zip › source data/main figures source data/F1.xlsx]

## Sheet: F1b
	Fig. 1b	F1.b
		4 dpf	WT	wrn-/-		7 dpf	WT	wrn-/-		14 dpf	WT	wrn-/-		Statistics
			3.02	1.41			5.11	2.51			12.34	6.71		4 dpf	1.36452e-37
			3.11	1.43			4.71	2.21			11.98	6.01		7 dpf	1.25672e-30
			2.98	1.51			4.98	2.49			11.57	5.77		14 dpf	1.24493e-37
			2.68	1.51			4.92	2.43			11.96	5.28
			2.89	1.52			4.91	2.56			10.87	5.92
			3.21	1.53			4.87	1.89			11.33	5.83
			3.09	1.37			4.85	2.23			11.75	5.69
			3.11	1.33			4.81	2.28			10.92	5.44
			2.85	1.22			5.11	2.34			10.91	4.98
			2.96	1.41			5.06	2.31			12.01	4.72
			2.77	1.37			4.73	2.46			11.23	4.71
			2.56	1.29			4.79	2.52			11.48	4.69
			3.04	1.22			4.81	2.76			10.99	4.39
			2.87	1.31			4.88	2.02			10.73	3.98
			2.85	1.34			4.86	2.09			9.99	5.12
			3.21	1.28			4.72	2.11			12.01	5.97
			2.76	1.25			4.77	2.35			11.24	5.63
			2.91	1.32			4.21	2.44			11.07	5.42
			2.74	1.11			4.34	2.38			11.17	5.38
			2.74	1.41			4.58	2.31			11.36	5.22
			3.18	1.41			4.63	2.41			11.48	5.24
			2.99	1.32			4.71	1.78			11.52	5.61
			2.84	1.39			3.91	1.91			11.67	4.85
			2.79	1.43			3.78	2.66			11.79	4.72
			2.75	1.27			3.96	2.53			11.91	4.71
