# Supplementary material for: WRN promotes bone development and growth by unwinding SHOX-G-quadruplexes via its helicase activity in Werner Syndrome
Source: Nat Commun. 2022 Sep 16;13:5456. doi: 10.1038/s41467-022-33012-6 (PMC9481537; doi:10.1038/s41467-022-33012-6)
Supplement: Supplementary file 4 — Source Data [file 41467_2022_33012_MOESM4_ESM.zip › source data/main figures source data/F3.xlsx]

## Sheet: F3.b-c
	Fig.3b	Repeat 1					Repeat 2					Repeat 3
		Day 0			Avg.		Day 0			Avg.		Day 0			Avg.
		0.015994	0.010331	0.011994	0.012773		0.012293	0.009371	0.009568	0.0104107		0.010579	0.014117	0.018831	0.014509			Fig. 3b
																			p-value
		Repeat 1					Repeat 2					Repeat 3						day 4	p=0.014773
		Day 4					Day 4					Day 4						day 9	p=0.001323
		0.021994	0.022341	0.019124	0.021153		0.023051	0.021665	0.019237	0.0213177		0.020091	0.029946	0.035512	0.0285163			day 14	p=0.000105
		Repeat 1					Repeat 2					Repeat 3
		Day 9					Day 9					Day 9
		0.038447	0.032184	0.029515	0.033382		0.035866	0.020596	0.028403	0.0282883		0.029181	0.041292	0.036551	0.0356747
		Repeat 1					Repeat 2					Repeat 3
		Day 14					Day 14					Day 14
		0.075304	0.071288	0.065731	0.0707743		0.090481	0.069533	0.085509	0.081841		0.065991	0.072831	0.071003	0.0699417
	Fig.3c
		Repeat 1			Avg.
	CTR	1.02162	1.12059	1.11376	1.08533		Fig. 3c	p-value
	shWRN1#	0.118254	0.093561	0.087994	0.0999363		shWRN1#	2.84882e-06
	shWRN2#	0.157139	0.186082	0.185997	0.176406		shWRN2#	1.02717e-05
		Repeat 2
	CTR	1.13975	0.914265	0.982337	1.01212
	shWRN1#	0.099316	0.105725	0.114389	0.106477
	shWRN2#	0.112305	0.093428	0.093022	0.099585
		Repeat 3
	CTR	1.05893	1.10734	1.10242	1.08956
	shWRN1#	0.134528	0.124877	0.120654	0.126686
	shWRN2#	0.139452	0.128745	0.128006	0.132068

## Sheet: F3.e-g
	3e. OCT4	Repeat 1					Repeat 2					Repeat 3
		Day 0			Avg.		Day 0			Avg.		Day 0			Avg.		Fig. 3e	p-value
	CTR	0.416702	0.330839	0.389807	0.379116	CTR	0.420127	0.395309	0.399051	0.404829	CTR	0.411567	0.371105	0.382791	0.388488			day 0	day 4	day 9	day 14
	shWRN1#	0.355667	0.322206	0.405392	0.361088	shWRN1#	0.398992	0.410056	0.422205	0.410418	shWRN1#	0.354009	0.392537	0.400831	0.382459		shWRN1#	0.914236	0.025115	0.672792	0.01858
	shWRN2#	0.435284	0.498172	0.372164	0.435207	shWRN2#	0.475887	0.496022	0.518035	0.496648	shWRN2#	0.474633	0.384275	0.515067	0.457992		shWRN2#	0.036832	0.140928	0.726476	0.336126
		Repeat 1					Repeat 2					Repeat 3
		Day 4					Day 4					Day 4
	CTR	0.582256	0.564091	0.571907	0.572751	CTR	0.480262	0.523561	0.500917	0.50158	CTR	0.528483	0.550971	0.492864	0.524106
	shWRN1#	0.423651	0.537522	0.402849	0.454674	shWRN1#	0.412254	0.476692	0.450579	0.446508	shWRN1#	0.428109	0.465973	0.509571	0.467884
	shWRN2#	0.516468	0.435881	0.523919	0.492089	shWRN2#	0.465373	0.485275	0.521224	0.490624	shWRN2#	0.511794	0.483317	0.502934	0.499348
		Repeat 1					Repeat 2					Repeat 3
		Day 9					Day 9					Day 9
	CTR	0.000749	0.000511	0.001023	0.000761	CTR	0.000674	0.000808	0.000504	0.000662	shNCCTR	0.000912	0.000361	0.000557	0.00061
	shWRN1#	0.000389	0.000677	0.000244	0.000436667	shWRN1#	0.001154	0.000911	0.000607	0.000890667	shWRN1#	0.000722	0.000391	0.000404	0.000505667
	shWRN2#	0.000336	0.000549	0.000601	0.000495333	shWRN2#	0.000386	0.000859	9.7e-05	0.000447333	shWRN2#	0.000569	0.00123	0.000949	0.000916
		Repeat 1					Repeat 2					Repeat 3
		Day 14					Day 14					Day 14
	CTR	0.000703	0.000516	0.000926	0.000715	CTR	0.000485	0.001034	0.000729	0.000749333	CTR	0.000989	0.000991	0.000432	0.000804
	shWRN1#	0.000433	0.000747	0.000377	0.000519	shWRN1#	0.000931	0.000357	0.000499	0.000595667	shWRN1#	0.000648	0.000487	0.000794	0.000643
	shWRN2#	0.000956	0.000611	0.000465	0.000677333	shWRN2#	0.000854	0.000521	0.001004	0.000793	shWRN2#	0.000653	0.000763	0.000307	0.000574333
	3f. SOX2	Repeat 1					Repeat 2					Repeat 3
		Day 0			Avg		Day 0			Avg		Day 0			Avg		Fig. 3f	p-value
	CTR	0.109903	0.144086	0.135208	0.129732	CTR	0.152323	0.148067	0.147552	0.149314	CTR	0.145732	0.149069	0.150077	0.148293			day 0	day 4	day 9	day 14
	shWRN1#	0.098734	0.116228	0.124996	0.113319	shWRN1#	0.137785	0.099116	0.125444	0.120782	shWRN1#	0.070925	0.090216	0.121635	0.0942587		shWRN1#	0.031281	0.327083	0.058641	0.909512
	shWRN2#	0.088391	0.099055	0.110493	0.099313	shWRN2#	0.088241	0.092351	0.0901274	0.0902398	shWRN2#	0.091136	0.11052	0.089187	0.0969477		shWRN2#	0.002464	0.152584	0.07666	0.889248
		Repeat 1					Repeat 2					Repeat 3
		Day 4					Day 4					Day 4
	CTR	0.021433	0.026522	0.019735	0.0225633	CTR	0.022544	0.019887	0.020018	0.0208163	CTR	0.019727	0.018665	0.020699	0.019697
	shWRN1#	0.026045	0.021716	0.017995	0.0219187	shWRN1#	0.015337	0.017211	0.016365	0.0163043	shWRN1#	0.015768	0.021116	0.019336	0.01874
	shWRN2#	0.020092	0.023854	0.016719	0.0202217	shWRN2#	0.020473	0.019882	0.017061	0.0191387	shWRN2#	0.016277	0.018504	0.021309	0.0186967
		Repeat 1					Repeat 2					Repeat 3
		Day 9					Day 9					Day 9
	CTR	0.000545	0.000616	0.000558	0.000573	CTR	0.000658	0.000776	0.000867	0.000767	CTR	0.000635	0.000872	0.000786	0.000764333
	shWRN1#	0.000866	0.000937	0.000797	0.000866667	shWRN1#	0.000899	0.001003	0.000993	0.000965	shWRN1#	0.000729	0.000971	0.000855	0.000851667
	shWRN2#	0.000561	0.000765	0.001038	0.000788	shWRN2#	0.00103	0.000717	0.001186	0.000977667	shWRN2#	0.001404	0.000911	0.000688	0.001001
		Repeat 1					Repeat 2					Repeat 3
		Day 14					Day 14					Day 14
	CTR	0.000778	0.000902	0.000942	0.000874	CTR	0.000931	0.000869	0.000966	0.000922	CTR	0.000709	0.000512	0.000545	0.000588667
	shWRN1#	0.000869	0.00096	0.001212	0.00101367	shWRN1#	0.001207	0.000483	0.000629	0.000773	shWRN1#	0.000805	0.000688	0.000464	0.000652333
	shWRN2#	0.000584	0.000629	0.000423	0.000545333	shWRN2#	0.000859	0.000884	0.000741	0.000828	shWRN2#	0.000988	0.000749	0.001087	0.000941333
	3g. NANOG	Repeat 1					Repeat 2					Repeat 3					Fig. 3g	p-value
		Day 0			Avg.		Day 0			Avg.		Day 0			Avg.			day 0	day 4	day 9	day 14
	CTR	0.015286	0.013377	0.014178	0.0142803	CTR	0.013587	0.014669	0.013828	0.014028	CTR	0.013256	0.014285	0.013924	0.0138217		shWRN1#	0.075317	0.087602	0.587595	0.150278
	shWRN1#	0.015214	0.013942	0.013759	0.014305	shWRN1#	0.015704	0.014823	0.013775	0.0147673	shWRN1#	0.013753	0.015307	0.014228	0.0144293		shWRN2#	0.057815	0.004357	0.51772	0.565533
	shWRN2#	0.014603	0.013664	0.015114	0.0144603	shWRN2#	0.013559	0.015395	0.014743	0.0145657	shWRN2#	0.014914	0.013688	0.014324	0.0143087
		Repeat 1					Repeat 2					Repeat 3
		Day 4					Day 4					Day 4
	CTR	0.074812	0.066927	0.065847	0.0691953	CTR	0.066011	0.065234	0.065672	0.065639	CTR	0.065557	0.060514	0.058243	0.061438
	shWRN1#	0.056219	0.054946	0.058268	0.0564777	shWRN1#	0.005513	0.055648	0.046193	0.0357847	shWRN1#	0.057718	0.055016	0.054358	0.0556973
	shWRN2#	0.048216	0.044598	0.049872	0.047562	shWRN2#	0.044975	0.045296	0.035162	0.041811	shWRN2#	0.045264	0.049622	0.054474	0.0497867
		Repeat 1					Repeat 2					Repeat 3
		Day 9					Day 9					Day 9
	CTR	0.021723	0.021355	0.020345	0.021141	CTR	0.018542	0.016703	0.020556	0.0186003	CTR	0.015726	0.018685	0.019702	0.0180377
	shWRN1#	0.021684	0.019817	0.017902	0.019801	shWRN1#	0.017626	0.015884	0.019768	0.0177593	shWRN1#	0.016535	0.017296	0.020774	0.0182017
	shWRN2#	0.019163	0.018428	0.021654	0.0197483	shWRN2#	0.018483	0.020103	0.017835	0.018807	shWRN2#	0.014883	0.016229	0.017421	0.0161777
		Repeat 1					Repeat 2					Repeat 3
		Day 14					Day 14					Day 14
	CTR	7.6e-05	0.000215	0.000183	0.000158	CTR	0.000157	0.000189	0.000138	0.000161333	CTR	0.000203	0.000176	0.000155	0.000178
	shWRN1#	0.000177	0.000152	0.000167	0.000165333	shWRN1#	0.000133	9.6e-05	0.000159	0.000129333	shWRN1#	0.000142	0.000101	0.000162	0.000135
	shWRN2#	0.000143	0.000161	0.000188	0.000164	shWRN2#	0.000141	0.000159	0.000177	0.000159	shWRN2#	0.000172	0.000164	0.000152	0.000162667

## Sheet: F3.i-k
	3i. CDH1	Repeat 1					Repeat 2					Repeat 3					Fig. 3i	p-value
		Day 0			Avg.		Day 0			Avg.		Day 0			Avg.			day 0	day 4	day 9	day 14
	CTR	0.112478	0.133522	0.112604	0.119535	CTR	0.124886	0.117466	0.095486	0.112613	CTR	0.115582	0.090995	0.091353	0.09931		shWRN1#	0.453885	0.217306	0.16395	0.171501
	shWRN1#	0.083447	0.097036	0.117225	0.099236	shWRN1#	0.115326	0.085693	0.101997	0.101005	shWRN1#	0.092774	0.120447	0.125706	0.112976		shWRN2#	0.14645	0.215479	0.634625	0.538488
	shWRN2#	0.113562	0.125784	0.105768	0.115038	shWRN2#	0.025118	0.029359	0.032883	0.02912	shWRN2#	0.037103	0.035583	0.022214	0.0316333
		Repeat 1					Repeat 2					Repeat 3
		Day 4					Day 4					Day 4
	CTR	0.380086	0.362364	0.353749	0.3654	CTR	0.202694	0.211662	0.236015	0.21679	CTR	0.318205	0.350273	0.387607	0.352028
	shWRN1#	0.206743	0.255389	0.195796	0.219309	shWRN1#	0.228931	0.288141	0.250348	0.255807	shWRN1#	0.258466	0.272995	0.204753	0.245405
	shWRN2#	0.232087	0.204827	0.199335	0.212083	shWRN2#	0.188249	0.158097	0.134396	0.160247	shWRN2#	0.301772	0.319004	0.256591	0.292456
		Repeat 1					Repeat 2					Repeat 3
		Day 9					Day 9					Day 9
	CTR	0.023177	0.024216	0.017565	0.0216527	CTR	0.017599	0.021824	0.020567	0.0199967	CTR	0.018734	0.019297	0.020823	0.019618
	shWRN1#	0.025145	0.017549	0.018772	0.0204887	shWRN1#	0.015418	0.017832	0.018458	0.017236	shWRN1#	0.016099	0.017263	0.017008	0.01679
	shWRN2#	0.018201	0.025077	0.021558	0.021612	shWRN2#	0.018476	0.022919	0.019641	0.0203453	shWRN2#	0.021872	0.020986	0.018511	0.0204563
		Repeat 1					Repeat 2					Repeat 3
		Day 14					Day 14					Day 14
	CTR	0.000857	0.000999	0.001213	0.001023	CTR	0.000996	0.000709	0.000592	0.000765667	CTR	0.001126	0.000796	0.000814	0.000912
	shWRN1#	0.000756	0.000992	0.000762	0.000836667	shWRN1#	0.000623	0.000438	0.000786	0.000615667	shWRN1#	0.000965	0.000822	0.000482	0.000756333
	shWRN2#	0.000834	0.000566	0.000772	0.000724	shWRN2#	0.000972	0.000555	0.001036	0.000854333	shWRN2#	0.001255	0.000778	0.000756	0.000929667
	3j. GSC	Repeat 1					Repeat 2					Repeat 3					Fig. 3j	p-value
		Day 0			Avg.		Day 0			Avg.		Day 0			Avg.			day 0	day 4	day 9	day 14
	CTR	0.022511	0.021887	0.019816	0.0214047	CTR	0.019404	0.022498	0.017044	0.0196487	CTR	0.016876	0.019425	0.020131	0.0188107		shWRN1#	0.076955	0.020061	0.264208	0.558511
	shWRN1#	0.016554	0.017572	0.019604	0.01791	shWRN1#	0.016943	0.019397	0.018729	0.0183563	shWRN1#	0.019068	0.017091	0.018107	0.0180887		shWRN2#	0.124888	0.552402	0.036814	0.829769
	shWRN2#	0.018706	0.019005	0.020127	0.0192793	shWRN2#	0.018663	0.018754	0.015536	0.017651	shWRN2#	0.016117	0.015094	0.019687	0.016966
		Repeat 1					Repeat 2					Repeat 3
		Day 4					Day 4					Day 4
	CTR	0.100244	0.070227	0.069812	0.0800943	CTR	0.055696	0.063449	0.071531	0.0635587	CTR	0.080076	0.076528	0.059815	0.0721397
	shWRN1#	0.092199	0.075184	0.112077	0.0931533	shWRN1#	0.125524	0.102071	0.081793	0.103129	shWRN1#	0.109947	0.088073	0.071024	0.0896813
	shWRN2#	0.085337	0.069235	0.054418	0.0696633	shWRN2#	0.090039	0.074286	0.092615	0.0856467	shWRN2#	0.093563	0.071092	0.056281	0.0736453
		Repeat 1					Repeat 2					Repeat 3
		Day 9					Day 9					Day 9
	CTR	0.001271	0.000904	0.000871	0.00101533	CTR	0.001128	0.001029	0.001054	0.00107033	CTR	0.000961	0.001072	0.000885	0.000972667
	shWRN1#	0.001185	0.001237	0.000894	0.00110533	shWRN1#	0.001073	0.000993	0.001182	0.00108267	shWRN1#	0.000947	0.000729	0.001382	0.00101933
	shWRN2#	0.001376	0.000982	0.001175	0.00117767	shWRN2#	0.001347	0.001014	0.000935	0.00109867	shWRN2#	0.001265	0.001156	0.000946	0.00112233
		Repeat 1					Repeat 2					Repeat 3
		Day 14					Day 14					Day 14
	CTR	0.000961	0.000988	0.001103	0.00101733	CTR	0.000954	0.000746	0.000522	0.000740667	CTR	0.000613	0.000842	0.000593	0.000682667
	shWRN1#	0.001094	0.000887	0.000646	0.000875667	shWRN1#	0.000869	0.000934	0.000568	0.000790333	shWRN1#	0.000889	0.000794	0.001332	0.001005
	shWRN2#	0.000748	0.000554	0.000994	0.000765333	shWRN2#	0.001016	0.000449	0.000662	0.000709	shWRN2#	0.000991	0.001005	0.001214	0.00107
	3k. MIXL1	Repeat 1					Repeat 2					Repeat 3					Fig. 3k	p-value
		Day 0			Avg.		Day 0			Avg.		Day 0			Avg.			day 0	day 4	day 9	day 14
	CTR	0.011623	0.011359	0.010693	0.011225	CTR	0.012285	0.010953	0.011513	0.0115837	CTR	0.012794	0.011684	0.009422	0.0113		shWRN1#	0.054722	0.078477	0.685773	0.002859
	shWRN1#	0.012376	0.011268	0.011187	0.0116103	shWRN1#	0.012958	0.011175	0.011046	0.0117263	shWRN1#	0.011572	0.012399	0.011816	0.011929		shWRN2#	0.002823	0.001264	0.422424	0.075744
	shWRN2#	0.011129	0.009987	0.009296	0.0101373	shWRN2#	0.009108	0.011335	0.011039	0.010494	shWRN2#	0.009386	0.008821	0.011931	0.010046
		Repeat 1					Repeat 2					Repeat 3
		Day 4					Day 4					Day 4
	CTR	0.017315	0.016576	0.015105	0.016332	CTR	0.015182	0.016419	0.014249	0.0152833	CTR	0.015962	0.016713	0.014884	0.015853
	shWRN1#	0.022104	0.021543	0.026624	0.0234237	shWRN1#	0.015537	0.019224	0.015435	0.016732	shWRN1#	0.022025	0.028096	0.022776	0.024299
	shWRN2#	0.019893	0.017042	0.017959	0.018298	shWRN2#	0.019277	0.018795	0.017041	0.018371	shWRN2#	0.017303	0.017454	0.019933	0.01823
		Repeat 1					Repeat 2					Repeat 3
		Day 9					Day 9					Day 9
	CTR	0.013906	0.010942	0.011219	0.0120223	CTR	0.012742	0.018657	0.015733	0.0157107	CTR	0.012005	0.018257	0.013249	0.0145037
	shWRN1#	0.013184	0.013381	0.012872	0.0131457	shWRN1#	0.022806	0.023891	0.022946	0.0232143	shWRN1#	0.013328	0.010066	0.009592	0.0109953
	shWRN2#	0.014571	0.012232	0.013235	0.013346	shWRN2#	0.014338	0.015622	0.017758	0.015906	shWRN2#	0.022715	0.013357	0.015438	0.01717
		Repeat 1					Repeat 2					Repeat 3
		Day 14					Day 14					Day 14
	CTR	0.000802	0.001064	0.000922	0.000929333	CTR	0.000995	0.000756	0.000904	0.000885	CTR	0.000883	0.000904	0.000773	0.000853333
	shWRN1#	0.000636	0.000825	0.000711	0.000724	shWRN1#	0.000514	0.000689	0.000734	0.000645667	shWRN1#	0.00092	0.000563	0.000514	0.000665667
	shWRN2#	0.000563	0.000644	0.000883	0.000696667	shWRN2#	0.000828	0.000909	0.000716	0.000817667	shWRN2#	0.000612	0.000422	0.000533	0.000522333

## Sheet: F3.m-o
	3m. T	Repeat 1					Repeat 2					Repeat 3					Fig. 3m	p-value
		Day 0			Avg.		Day 0			Avg.		Day 0			Avg.			day 0	day 4	day 9	day 14
	CTR	0.032579	0.037771	0.030927	0.033759	CTR	0.041397	0.035526	0.032109	0.036344	CTR	0.034557	0.044094	0.025619	0.0347567		shWRN1#	0.422683	0.000233	2.13819e-05	0.839513
	shWRN1#	0.031148	0.02869	0.032618	0.0308187	shWRN1#	0.035382	0.040163	0.032296	0.035947	shWRN1#	0.031416	0.029227	0.040285	0.0336427		shWRN2#	0.372478	0.00028	3.59426e-05	0.664273
	shWRN2#	0.040025	0.038244	0.030721	0.03633	shWRN2#	0.041172	0.029855	0.037927	0.036318	shWRN2#	0.035315	0.029262	0.038391	0.0343227
		Repeat 1					Repeat 2					Repeat 3
		Day 4					Day 4					Day 4
	CTR	0.085016	0.094701	0.072636	0.0841177	CTR	0.109128	0.092775	0.078362	0.0934217	CTR	0.074165	0.065829	0.099703	0.079899
	shWRN1#	0.031429	0.039804	0.031067	0.0341	shWRN1#	0.028464	0.032579	0.032394	0.0311457	shWRN1#	0.032142	0.04147	0.032038	0.0352167
	shWRN2#	0.039594	0.035176	0.030817	0.0351957	shWRN2#	0.033207	0.043098	0.032993	0.0364327	shWRN2#	0.033119	0.030582	0.029341	0.031014
		Repeat 1					Repeat 2					Repeat 3
		Day 9					Day 9					Day 9
	CTR	0.096134	0.094955	0.095932	0.0956737	CTR	0.110049	0.096502	0.107133	0.104561	CTR	0.097612	0.095458	0.091009	0.094693
	shWRN1#	0.02228	0.032215	0.021982	0.0254923	shWRN1#	0.024037	0.023629	0.031905	0.0265237	shWRN1#	0.022186	0.025366	0.030095	0.0258823
	shWRN2#	0.023263	0.025294	0.019785	0.0227807	shWRN2#	0.025884	0.031006	0.029791	0.0288937	shWRN2#	0.025719	0.030502	0.021154	0.0257917
		Repeat 1					Repeat 2					Repeat 3
		Day 14					Day 14					Day 14
	CTR	0.000561	0.000362	0.000724	0.000549	CTR	0.000562	0.000531	0.000349	0.000480667	CTR	0.000902	0.0008731	0.00066	0.0008117
	shWRN1#	0.000778	0.000547	0.000594	0.000639667	shWRN1#	0.000633	0.000681	0.000514	0.000609333	shWRN1#	0.000733	0.000785	0.000457	0.000658333
	shWRN2#	0.000377	0.000596	0.000608	0.000527	shWRN2#	0.000593	0.000419	0.000533	0.000515	shWRN2#	0.000465	0.00064	0.000832	0.000645667
	3n. KDR	Repeat 1					Repeat 2					Repeat 3					Fig. 3n	p-value
		Day 0			Avg.		Day 0			Avg.		Day 0			Avg.			day 0	day 4	day 9	day 14
	CTR	0.017241	0.018809	0.022853	0.0196343	CTR	0.015169	0.017814	0.022413	0.0184653	CTR	0.016883	0.021703	0.019326	0.019304		shWRN1#	0.1516	0.000233	2.13819e-05	0.839513
	shWRN1#	0.016835	0.019561	0.017467	0.0179543	shWRN1#	0.017101	0.019922	0.019433	0.0188187	shWRN1#	0.019211	0.017524	0.018332	0.0183557		shWRN2#	0.372478	0.00028	3.59426e-05	0.664273
	shWRN2#	0.019274	0.017705	0.018519	0.0184993	shWRN2#	0.017277	0.019466	0.020857	0.0192	shWRN2#	0.019059	0.018348	0.019953	0.01912
		Repeat 1					Repeat 2					Repeat 3
		Day 4					Day 4					Day 4
	CTR	0.023788	0.019921	0.016448	0.0200523	CTR	0.025173	0.022873	0.020912	0.022986	CTR	0.020646	0.0187985	0.019573	0.0196725
	shWRN1#	0.019884	0.019016	0.018873	0.0192577	shWRN1#	0.017708	0.018943	0.019299	0.01865	shWRN1#	0.019406	0.018318	0.020396	0.0193733
	shWRN2#	0.018342	0.018509	0.019669	0.01884	shWRN2#	0.019171	0.017009	0.019215	0.018465	shWRN2#	0.017207	0.018884	0.018825	0.0183053
		Repeat 1					Repeat 2					Repeat 3
		Day 9					Day 9					Day 9
	CTR	0.197034	0.227068	0.238147	0.22075	CTR	0.225924	0.204476	0.242582	0.224327	CTR	0.225114	0.193852	0.202384	0.207117
	shWRN1#	0.008175	0.006812	0.007229	0.00740533	shWRN1#	0.006568	0.007357	0.005499	0.00647467	shWRN1#	0.007154	0.009402	0.009261	0.00860567
	shWRN2#	0.009511	0.007433	0.009804	0.008916	shWRN2#	0.010337	0.009218	0.008811	0.00945533	shWRN2#	0.009136	0.009348	0.010337	0.009607
		Repeat 1					Repeat 2					Repeat 3
		Day 14					Day 14					Day 14
	CTR	0.000756	0.000438	0.000623	0.000605667	CTR	0.000796	0.000695	0.000482	0.000657667	CTR	0.000833	0.000974	0.000701	0.000836
	shWRN1#	0.000768	0.000462	0.000534	0.000588	shWRN1#	0.000625	0.000669	0.000793	0.000695667	shWRN1#	0.000612	0.000904	0.000564	0.000693333
	shWRN2#	0.000418	0.000832	0.000972	0.000740667	shWRN2#	0.000417	0.000903	0.000876	0.000732	shWRN2#	0.000578	0.00072	0.000991	0.000763
	3o. CXCR4	Repeat 1					Repeat 2					Repeat 3					Fig. 3o	p-value
		Day 0			Avg.		Day 0			Avg.		Day 0			Avg.			day 0	day 4	day 9	day 14
	CTR	0.010924	0.012844	0.011762	0.0118433	CTR	0.011014	0.011146	0.014617	0.012259	CTR	0.013449	0.010778	0.011041	0.011756		shWRN1#	0.311802	0.343617	8.57913e-05	0.256655
	shWRN1#	0.012612	0.011191	0.012154	0.0119857	shWRN1#	0.013319	0.012102	0.010922	0.0121143	shWRN1#	0.012293	0.014156	0.013137	0.0131953		shWRN2#	0.026108	0.206727	8.70291e-05	0.64242
	shWRN2#	0.010119	0.008113	0.009109	0.00911367	shWRN2#	0.011035	0.009184	0.012167	0.0107953	shWRN2#	0.010055	0.012129	0.009104	0.0104293
		Repeat 1					Repeat 2					Repeat 3
		Day 4					Day 4					Day 4
	CTR	0.014337	0.015409	0.013866	0.0145373	CTR	0.009702	0.012665	0.011993	0.0114533	CTR	0.012083	0.010399	0.014651	0.0123777
	shWRN1#	0.013115	0.014492	0.014213	0.01394	shWRN1#	0.013228	0.012114	0.014087	0.013143	shWRN1#	0.014106	0.01512	0.014219	0.0144817
	shWRN2#	0.01201	0.013189	0.012056	0.0124183	shWRN2#	0.012144	0.010121	0.009106	0.010457	shWRN2#	0.010138	0.011116	0.009909	0.0103877
		Repeat 1					Repeat 2					Repeat 3
		Day 9					Day 9					Day 9
	CTR	0.0248393	0.021556	0.027689	0.0246948	CTR	0.025422	0.021338	0.024627	0.0237957	CTR	0.020798	0.021701	0.022865	0.021788
	shWRN1#	0.009411	0.008339	0.009825	0.00919167	shWRN1#	0.010514	0.008677	0.009711	0.009634	shWRN1#	0.009713	0.008412	0.009389	0.00917133
	shWRN2#	0.010021	0.008614	0.007517	0.00871733	shWRN2#	0.009223	0.009579	0.008711	0.009171	shWRN2#	0.009514	0.011552	0.007416	0.009494
		Repeat 1					Repeat 2					Repeat 3
		Day 14					Day 14					Day 14
	CTR	0.000851	0.000984	0.00093	0.000921667	CTR	0.000921	0.000816	0.000722	0.000819667	CTR	0.000458	0.000726	0.000734	0.000639333
	shWRN1#	0.000997	0.000916	0.000802	0.000905	shWRN1#	0.000917	0.000762	0.00095	0.000876333	shWRN1#	0.000931	0.000969	0.000894	0.000931333
	shWRN2#	0.000811	0.000534	0.001101	0.000815333	shWRN2#	0.000862	0.000787	0.000944	0.000864333	shWRN2#	0.000889	0.000783	0.000806	0.000826

## Sheet: F3.q-s
	3q. SOX9	Repeat 1					Repeat 2					Repeat 3					Fig. 3q	p-value
		Day 0			Avg.		Day 0			Avg.		Day 0			Avg.			day 0	day 4	day 9	day 14
	CTR	0.011208	0.011053	0.009817	0.0106927	CTR	0.013243	0.008792	0.011775	0.01127	CTR	0.009963	0.012637	0.012833	0.011811		shWRN1#	0.279325	0.022038	0.001229	0.000644
	shWRN1#	0.01119	0.012092	0.010108	0.01113	shWRN1#	0.011744	0.009982	0.0103574	0.0106945	shWRN1#	0.011989	0.010898	0.008873	0.0105867		shWRN2#	0.860015	0.012082	0.001095	0.000626
	shWRN2#	0.011822	0.011228	0.011237	0.011429	shWRN2#	0.011902	0.010406	0.010023	0.010777	shWRN2#	0.012027	0.010789	0.011238	0.0113513
		Repeat 1					Repeat 2					Repeat 3
		Day 4					Day 4					Day 4
	CTR	0.018553	0.015462	0.016083	0.0166993	CTR	0.015833	0.017295	0.016248	0.0164587	CTR	0.014658	0.012973	0.015586	0.0144057
	shWRN1#	0.013504	0.013315	0.011985	0.0129347	shWRN1#	0.013143	0.014258	0.013042	0.013481	shWRN1#	0.012988	0.012645	0.013312	0.0129817
	shWRN2#	0.012392	0.012007	0.012847	0.0124153	shWRN2#	0.012306	0.012837	0.012804	0.012649	shWRN2#	0.012477	0.013009	0.013049	0.012845
		Repeat 1					Repeat 2					Repeat 3
		Day 9					Day 9					Day 9
	CTR	0.038667	0.040044	0.042708	0.040473	CTR	0.050893	0.049227	0.052189	0.0507697	CTR	0.055499	0.059867	0.052799	0.056055
	shWRN1#	0.011233	0.012171	0.013951	0.0124517	shWRN1#	0.012317	0.009982	0.010685	0.0109947	shWRN1#	0.012308	0.00996	0.011927	0.0113983
	shWRN2#	0.010097	0.009008	0.011189	0.010098	shWRN2#	0.011762	0.008744	0.012763	0.0110897	shWRN2#	0.010277	0.011295	0.009927	0.0104997
		Repeat 1					Repeat 2					Repeat 3
		Day 14					Day 14					Day 14
	CTR	0.067372	0.071715	0.102824	0.080637	CTR	0.090892	0.101953	0.087112	0.093319	CTR	0.110615	0.092587	0.127882	0.110361
	shWRN1#	0.012666	0.014531	0.010098	0.0124317	shWRN1#	0.009921	0.011533	0.011937	0.0111303	shWRN1#	0.011163	0.012045	0.009903	0.011037
	shWRN2#	0.008397	0.012473	0.011744	0.0108713	shWRN2#	0.010369	0.012573	0.009558	0.0108333	shWRN2#	0.014029	0.011338	0.00885	0.0114057
	3r. COL2A1	Repeat 1					Repeat 2					Repeat 3					Fig. 3r	p-value
		Day 0			Avg.		Day 0			Avg.		Day 0			Avg.			day 0	day 4	day 9	day 14
	CTR	0.000708	0.000764	0.000861	0.000777667	CTR	0.000898	0.000813	0.000847	0.000852667	CTR	0.000976	0.000831	0.00079	0.000865667		shWRN1#	0.042069	0.05746	0.000916	0.000177
	shWRN1#	0.000606	0.000622	0.000671	0.000633	shWRN1#	0.000558	0.00063	0.000672	0.00062	shWRN1#	0.000764	0.000675	0.000856	0.000765		shWRN2#	0.810639	0.010521	0.000952	0.000176
	shWRN2#	0.000612	0.00076	0.000623	0.000665	shWRN2#	0.000725	0.00088	0.000844	0.000816333	shWRN2#	0.000987	0.000927	0.000929	0.000947667
		Repeat 1					Repeat 2					Repeat 3
		Day 4					Day 4					Day 4
	CTR	0.140372	0.151484	0.189558	0.160471	CTR	0.161635	0.182746	0.225315	0.189899	CTR	0.150583	0.221408	0.195367	0.189119
	shWRN1#	0.123909	0.146486	0.122521	0.130972	shWRN1#	0.167323	0.153665	0.154607	0.158532	shWRN1#	0.147508	0.144297	0.157539	0.149781
	shWRN2#	0.155914	0.117581	0.125629	0.133041	shWRN2#	0.144239	0.12246	0.124989	0.130563	shWRN2#	0.137605	0.142437	0.138053	0.139365
		Repeat 1					Repeat 2					Repeat 3
		Day 9					Day 9					Day 9
	CTR	0.252564	0.29855	0.271926	0.274347	CTR	0.306755	0.281629	0.344808	0.311064	CTR	0.382085	0.376741	0.429486	0.396104
	shWRN1#	0.009037	0.006924	0.012997	0.00965267	shWRN1#	0.005031	0.008775	0.007712	0.00717267	shWRN1#	0.013114	0.011521	0.009066	0.0112337
	shWRN2#	0.013825	0.016437	0.015243	0.0151683	shWRN2#	0.013357	0.011398	0.009357	0.0113707	shWRN2#	0.011229	0.008628	0.013004	0.0109537
		Repeat 1					Repeat 2					Repeat 3
		Day 14					Day 14					Day 14
	CTR	0.785889	0.66543	0.727106	0.726142	CTR	0.749008	0.698631	0.800955	0.749531	CTR	0.758213	0.996873	0.975043	0.910043
	shWRN1#	0.022812	0.018054	0.015449	0.0187717	shWRN1#	0.019416	0.017876	0.019251	0.0188477	shWRN1#	0.019044	0.017669	0.020939	0.0192173
	shWRN2#	0.019023	0.017386	0.020031	0.0188133	shWRN2#	0.02106	0.016752	0.017291	0.0183677	shWRN2#	0.017137	0.013995	0.014258	0.01513
	3s. ACAN	Repeat 1					Repeat 2					Repeat 3					Fig. 3s	p-value
		Day 0			Avg.		Day 0			Avg.		Day 0			Avg.			day 0	day 4	day 9	day 14
	CTR	0.000905	0.001008	0.001021	0.000978	CTR	0.001132	0.001109	0.001094	0.00111167	CTR	0.001154	0.001128	0.000815	0.00103233		shWRN1#	0.01274	0.036958	0.001767	0.000746
	shWRN1#	0.000757	0.000928	0.000963	0.000882667	shWRN1#	0.000824	0.000849	0.000633	0.000768667	shWRN1#	0.000771	0.000854	0.000828	0.000817667		shWRN2#	0.151884	0.749969	0.001349	0.000902
	shWRN2#	0.000736	0.000577	0.000849	0.000720667	shWRN2#	0.001072	0.001035	0.000887	0.000998	shWRN2#	0.001065	0.000737	0.000955	0.000919
		Repeat 1					Repeat 2					Repeat 3
		Day 4					Day 4					Day 4
	CTR	0.002188	0.002392	0.002172	0.00225067	CTR	0.002041	0.001992	0.002117	0.00205	CTR	0.002138	0.002063	0.001975	0.00205867
	shWRN1#	0.001156	0.002174	0.002004	0.001778	shWRN1#	0.001848	0.001762	0.001973	0.001861	shWRN1#	0.002156	0.001762	0.001944	0.001954
	shWRN2#	0.002324	0.002218	0.001997	0.00217967	shWRN2#	0.002199	0.001917	0.002205	0.002107	shWRN2#	0.001907	0.001834	0.002209	0.00198333
		Repeat 1					Repeat 2					Repeat 3
		Day 9					Day 9					Day 9
	CTR	0.003548	0.004168	0.002907	0.003541	CTR	0.004377	0.004091	0.003828	0.00409867	CTR	0.005295	0.003967	0.004508	0.00459
	shWRN1#	0.001612	0.001746	0.001883	0.001747	shWRN1#	0.001809	0.002192	0.001673	0.00189133	shWRN1#	0.001585	0.001774	0.002003	0.00178733
	shWRN2#	0.001557	0.001524	0.001916	0.00166567	shWRN2#	0.001613	0.001835	0.001596	0.00168133	shWRN2#	0.001594	0.001824	0.001509	0.00164233
		Repeat 1					Repeat 2					Repeat 3
		Day 14					Day 14					Day 14
	CTR	0.006224	0.004639	0.006344	0.00573567	CTR	0.005958	0.006045	0.006438	0.006147	CTR	0.007676	0.006321	0.007712	0.00723633
	shWRN1#	0.002286	0.001913	0.002309	0.00216933	shWRN1#	0.002207	0.002063	0.0019216	0.00206387	shWRN1#	0.001928	0.002516	0.002402	0.002282
	shWRN2#	0.001874	0.001919	0.001857	0.00188333	shWRN2#	0.002514	0.002402	0.002321	0.00241233	shWRN2#	0.002115	0.002254	0.002361	0.00224333
