# Supplementary material for: WRN promotes bone development and growth by unwinding SHOX-G-quadruplexes via its helicase activity in Werner Syndrome
Source: Nat Commun. 2022 Sep 16;13:5456. doi: 10.1038/s41467-022-33012-6 (PMC9481537; doi:10.1038/s41467-022-33012-6)
Supplement: Supplementary file 4 — Source Data [file 41467_2022_33012_MOESM4_ESM.zip › source data/main figures source data/F4.xlsx]

## Sheet: F4.a-b
	Fig. 4a	F4.a	hesc SOX9																Fig. 4a	p-value
				Repeat 1			Avg.		Repeat 2			Avg.		Repeat 3			Avg.		Full-WRN	0.001026
			vector	0.015959	0.012458	0.016235	0.014884	vector	0.010835	0.009164	0.009303	0.00976733	vector	0.009579	0.008692	0.014512	0.0109277		X-WRN	0.008404
			Full-WRN	0.059811	0.051382	0.055496	0.055563	Full-WRN	0.069628	0.082411	0.074235	0.0754247	Full-WRN	0.070694	0.048137	0.064883	0.061238		K-WRN	0.000512
			X-WRN	0.038397	0.041531	0.032709	0.0375457	X-WRN	0.033117	0.035338	0.029728	0.0327277	X-WRN	0.028997	0.025117	0.032935	0.0290163		R-WRN	0.000435
			K-WRN	0.000984	0.000716	0.000752	0.000817333	K-WRN	0.004126	0.005149	0.003892	0.004389	K-WRN	0.003134	0.003086	0.002104	0.00277467		F-WRN	0.000431
			R-WRN	0.00088	0.001046	0.000971	0.000965667	R-WRN	0.001104	0.000956	0.000999	0.00101967	R-WRN	0.001072	0.001107	0.000883	0.00102067
			F-WRN	0.000901	0.00111	0.0001231	0.000711367	F-WRN	0.000849	0.000952	0.000995	0.000932	F-WRN	0.000977	0.000904	0.000953	0.000944667
	Fig. 4b	F4.b	hesc COL2A1																Fig. 4b	p-value
				Repeat 1			Avg.		Repeat 2			Avg.		Repeat 3			Avg.		Full-WRN	0.000889
			vector	0.017055	0.015223	0.011817	0.0146983	vector	0.014712	0.010785	0.017243	0.0142467	vector	0.012933	0.009742	0.015197	0.009468		X-WRN	0.016302
			Full-WRN	0.072106	0.068771	0.070315	0.0703973	Full-WRN	0.067704	0.071166	0.069454	0.0694413	Full-WRN	0.075894	0.066303	0.070814	0.0532528		K-WRN	0.000658
			X-WRN	0.049674	0.032142	0.043798	0.0418713	X-WRN	0.041455	0.035297	0.039904	0.0388853	X-WRN	0.040298	0.031283	0.037982	0.0273908		R-WRN	0.000344
			K-WRN	0.013805	0.009736	0.011676	0.011739	K-WRN	0.008116	0.010616	0.011833	0.0101883	K-WRN	0.007621	0.013202	0.011328	0.00803775		F-WRN	0.000338
			R-WRN	0.002504	0.00155	0.001132	0.00172867	R-WRN	0.001014	0.000972	0.001002	0.000996	R-WRN	0.000868	0.001206	0.001187	0.00081525
			F-WRN	0.000893	0.001122	0.000955	0.00099	F-WRN	0.001106	0.001293	0.000966	0.00112167	F-WRN	0.000954	0.001143	0.001092	0.00079725

## Sheet: F4.c-d
	Fig. 4c	F4.c	hmsc SOX9																Fig. 4c	p-value
				Repeat 1			Avg.		Repeat 2			Avg.		Repeat 3			Avg.		Full-WRN	0.010656
			vector	1.06907	1.17116	0.935794	1.05867	vector	1.61274	1.38405	1.49212	1.4963	vector	1.13524	1.50362	1.44928	1.36271		X-WRN	0.121531
			Full-WRN	7.93787	7.02869	7.77031	7.57896	Full-WRN	5.12069	5.53249	5.80639	5.48653	Full-WRN	4.38396	4.245	4.04996	4.22631		K-WRN	0.019454
			X-WRN	4.79937	4.06836	4.55408	4.47394	X-WRN	3.11518	3.29973	3.6811	3.36534	X-WRN	3.29435	2.99028	3.52714	3.27059		R-WRN	0.010313
			K-WRN	2.85011	2.27515	2.58416	2.56981	K-WRN	1.07865	1.52247	1.42754	1.34289	K-WRN	0.835471	0.788347	0.717239	0.780352		F-WRN	0.017744
			R-WRN	1.74335	1.14537	1.32776	1.40549	R-WRN	1.57248	1.20299	1.44573	1.40706	R-WRN	0.919384	0.928796	0.804557	0.884246
			F-WRN	2.01227	2.45217	2.79288	2.41911	F-WRN	1.18345	1.34591	1.69833	1.40923	F-WRN	1.51629	1.40388	1.29099	1.40372
	Fig. 4d	F4.d	hmsc COL2A1																Fig. 4d	p-value
				Repeat 1			Avg.		Repeat 2			Avg.		Repeat 3			Avg.		Full-WRN	0.001486
			vector	1.45379	1.30289	1.19404	1.3169	vector	0.960437	0.75112	0.961154	0.890904	vector	1.25836	1.16924	1.37354	1.26705		X-WRN	0.180485
			Full-WRN	5.46375	5.17146	4.82437	5.15319	Full-WRN	7.25379	7.90657	7.07212	7.41083	Full-WRN	6.99837	6.383	6.01836	6.46658		K-WRN	0.003426
			X-WRN	4.51285	4.01968	4.22758	4.25337	X-WRN	5.35147	5.89523	5.24065	5.49578	X-WRN	5.50239	5.91064	5.11674	5.50992		R-WRN	0.006853
			K-WRN	2.66428	2.09917	2.38921	2.38422	K-WRN	1.27804	1.5984	1.15535	1.34393	K-WRN	1.13509	0.994678	1.23975	1.12317		F-WRN	0.004097
			R-WRN	2.51137	2.24789	2.09348	2.28424	R-WRN	2.53739	2.16253	2.00897	2.2363	R-WRN	3.47052	3.26974	2.99473	3.245
			F-WRN	3.01678	2.75427	2.26891	2.67999	F-WRN	1.82045	2.19533	1.46255	1.82611	F-WRN	1.62248	1.25312	2.25962	1.71174
