# Supplementary material for: WRN promotes bone development and growth by unwinding SHOX-G-quadruplexes via its helicase activity in Werner Syndrome
Source: Nat Commun. 2022 Sep 16;13:5456. doi: 10.1038/s41467-022-33012-6 (PMC9481537; doi:10.1038/s41467-022-33012-6)
Supplement: Supplementary file 4 — Source Data [file 41467_2022_33012_MOESM4_ESM.zip › source data/main figures source data/F5.xlsx]

## Sheet: F5.d
Fig. 5d	F5.d hesc
			repeat 1						repeat 2						repeat 3
	SHOX	CTR	0.043135	0.047436	0.055944	0.0488383		CTR	0.059213	0.062803	0.062716	0.0615773		CTR	0.071939	0.088462	0.091072	0.0838243
		KOW	0.005986	0.005818	0.004991	0.00559833		KOW	0.003727	0.003046	0.004117	0.00363		KOW	0.003811	0.003152	0.002959	0.00330733
		KOW/CTR				0.11463		KOW/CTR				0.0589503		KOW/CTR				0.0394555
		fold change (log2)				-3.12494		fold change (log2)				-4.08436		fold change (log2)				-4.66363
			repeat 1						repeat 2						repeat 3
	ABRACL	CTR	0.048725	0.049329	0.049782	0.0492787		CTR	0.042123	0.038756	0.039269	0.0400493		CTR	0.052771	0.050816	0.049128	0.050905
		KOW	0.008341	0.009157	0.009104	0.00886733		KOW	0.012173	0.011387	0.010961	0.011507		KOW	0.008578	0.007213	0.007403	0.00773133
		KOW/CTR				0.179943		CTR/KOW				0.287321		KOW/CTR				0.151878
		fold change (log2)				-2.47439		fold change (log2)				-1.79927		fold change (log2)				-2.71902
			repeat 1						repeat 2						repeat 3
	CCNDBP1	CTR	0.047902	0.042164	0.043528	0.0445313		CTR	0.032249	0.031443	0.033057	0.0322497		CTR	0.052788	0.049153	0.051299	0.05108
		KOW	0.013315	0.013746	0.013083	0.0133813		KOW	0.013169	0.013842	0.013528	0.013513		KOW	0.010228	0.012582	0.012983	0.011931
		KOW/CTR				0.300493		KOW/CTR				0.419012		KOW/CTR				0.233575
		fold change (log2)				-1.7346		fold change (log2)				-1.25494		fold change (log2)				-2.09804
			repeat 1						repeat 2						repeat 3
	AMER1P	CTR	0.046109	0.045726	0.049511	0.0471153		CTR	0.04308	0.047362	0.039569	0.043337		CTR	0.039812	0.041303	0.041526	0.0408803
		KOW	0.014441	0.014823	0.012067	0.013777		KOW	0.010567	0.009258	0.011972	0.010599		KOW	0.009412	0.010751	0.008634	0.009599
		KOW/CTR				0.29241		KOW/CTR				0.244572		KOW/CTR				0.234807
		fold change (log2)				-1.77393		fold change (log2)				-2.03167		fold change (log2)				-2.09045
			repeat 1						repeat 2						repeat 3
	FDXACB1	CTR	0.026935	0.028174	0.029136	0.0280817		CTR	0.022417	0.020119	0.021054	0.0211967		CTR	0.031369	0.029826	0.032949	0.0313813
		KOW	0.013006	0.015264	0.015288	0.0145193		KOW	0.009733	0.011281	0.011035	0.010683		KOW	0.011521	0.012368	0.013226	0.0123717
		KOW/CTR				0.51704		KOW/CTR				0.503994		KOW/CTR				0.394236
		fold change (log2)				-0.951653		fold change (log2)				-0.988521		fold change (log2)				-1.34287
			repeat 1						repeat 2						repeat 3
	BGN	CTR	0.042872	0.042951	0.040459	0.042094		CTR	0.042099	0.038517	0.041287	0.0406343		CTR	0.028272	0.026259	0.02611	0.0268803
		KOW	0.009043	0.009276	0.012158	0.010159		KOW	0.014702	0.011335	0.011038	0.0123583		KOW	0.012426	0.012386	0.014703	0.0131717
		KOW/CTR				0.241341		KOW/CTR				0.304135		KOW/CTR				0.490011
		fold change (log2)				-2.05086		fold change (log2)				-1.71722		fold change (log2)				-1.02911
			repeat 1						repeat 2						repeat 3
	MORL4L2	CTR	0.045229	0.058716	0.044862	0.0496023		CTR	0.042344	0.040139	0.039879	0.0407873		CTR	0.051235	0.048696	0.052337	0.050756
		KOW	0.007532	0.008708	0.008667	0.00830233		KOW	0.010296	0.009225	0.011903	0.0104747		KOW	0.005217	0.006358	0.006149	0.005908
		KOW/CTR				0.167378		KOW/CTR				0.256812		KOW/CTR				0.1164
		fold change (log2)				-2.57882		fold change (log2)				-1.96122		fold change (log2)				-3.10284
			repeat 1						repeat 2						repeat 3
	ENOX2	CTR	0.064261	0.070639	0.061773	0.0655577		CTR	0.057216	0.057605	0.062278	0.059033		CTR	0.060595	0.055349	0.052226	0.0560567
		KOW	0.006614	0.004232	0.005561	0.005469		KOW	0.005045	0.004623	0.002812	0.00416		KOW	0.005365	0.005578	0.004412	0.00511833
		KOW/CTR				0.0834227		KOW/CTR				0.0704691		KOW/CTR				0.0913064
		fold change (log2)				-3.58342		fold change (log2)				-3.82687		fold change (log2)				-3.45314
			repeat 1						repeat 2						repeat 3
	NKAP	CTR	0.048116	0.03755	0.041998	0.0425547		CTR	0.044166	0.038215	0.038341	0.0402407		CTR	0.042157	0.04288	0.040343	0.0417933
		KOW	0.013542	0.011082	0.011532	0.012052		KOW	0.015606	0.014319	0.014255	0.0147267		KOW	0.012908	0.011627	0.011053	0.0118627
		KOW/CTR				0.283212		KOW/CTR				0.365965		KOW/CTR				0.283841
		fold change (log2)				-1.82004		fold change (log2)				-1.45022		fold change (log2)				-1.81684
			repeat 1						repeat 2						repeat 3
	AMOT	CTR	0.038459	0.032186	0.037511	0.036052		CTR	0.032388	0.032167	0.029915	0.03149		CTR	0.036725	0.036718	0.029243	0.0342287
		KOW	0.013322	0.013154	0.012726	0.0130673		KOW	0.011821	0.012996	0.012008	0.012275		KOW	0.012953	0.011076	0.011218	0.011749
		KOW/CTR				0.362458		KOW/CTR				0.389806		KOW/CTR				0.34325
		fold change (log2)				-1.46411		fold change (log2)				-1.35917		fold change (log2)				-1.54267
			repeat 1						repeat 2						repeat 3
	MCTS1	CTR	0.026185	0.023138	0.023266	0.0241963		CTR	0.026753	0.026481	0.029098	0.027444		CTR	0.029126	0.030141	0.031217	0.0301613
		KOW	0.005567	0.005049	0.006295	0.005637		KOW	0.006126	0.005499	0.006081	0.005902		KOW	0.004209	0.005173	0.005028	0.00480333
		KOW/CTR				0.232969		KOW/CTR				0.215056		KOW/CTR				0.159255
		fold change (log2)				-2.10179		fold change (log2)				-2.21721		fold change (log2)				-2.65059
			repeat 1						repeat 2						repeat 3
	MED12	CTR	0.019408	0.019556	0.021359	0.0201077		CTR	0.024829	0.022388	0.021776	0.0229977		CTR	0.025703	0.021122	0.021539	0.022788
		KOW	0.009273	0.009094	0.010527	0.00963133		KOW	0.00917	0.009444	0.008619	0.00907767		KOW	0.011246	0.010032	0.012526	0.011268
		KOW/CTR				0.478988		KOW/CTR				0.394721		KOW/CTR				0.494471
		fold change (log2)				-1.06194		fold change (log2)				-1.34109		fold change (log2)				-1.01604

## Sheet: F5.e
Fig. 5e	F5.e
			repeat 1								repeat 2							repeat 3
	SHOX	CTR	12.2831	11.2791	11.3356	11.6326			SHOX	CTR	7.32546	8.29037	8.23144	7.94909		SHOX	CTR	9.66487	9.6026	10.1279	9.79846
		KOW	0.080186	0.070098	0.074191	0.074825				KOW	0.309022	0.318325	0.318697	0.315348			KOW	0.184037	0.185625	0.195738	0.188467
		KOW/CTR				0.00643234				KOW/CTR				0.039671			KOW/CTR				0.0192343
		fold change (log2)				-7.28044				fold change (log2)				-4.65577			fold change (log2)				-5.70017
			repeat 1								repeat 2							repeat 3
	ABRACL	CTR	1.82102	1.9635	1.88239	1.88897			ABRACL	CTR	1.7449	1.71874	1.60086	1.68817		ABRACL	CTR	1.34989	1.52144	1.6631	1.51147
		KOW	0.919077	0.894775	0.999836	0.937896				KOW	0.981356	0.990127	0.994558	0.98868			KOW	0.772113	0.609723	0.601424	0.661087
		KOW/CTR				0.496512				KOW/CTR				0.585653			KOW/CTR				0.437379
		fold change (log2)				-1.0101				fold change (log2)				-0.771882			fold change (log2)				-1.19304
			repeat 1								repeat 2							repeat 3
	CCNDBP1	CTR	2.1653	1.97428	2.15929	2.09962			CCNDBP1	CTR	1.4352	1.22812	1.24429	1.30253		CCNDBP1	CTR	1.58403	1.42817	1.58004	1.53075
		KOW	0.758225	0.792134	0.751056	0.767138				KOW	1.10237	0.914722	1.00812	1.00841			KOW	0.865313	0.829127	0.803245	0.832562
		KOW/CTR				0.36537				KOW/CTR				0.774188			KOW/CTR				0.543892
		fold change (log2)				-1.45257				fold change (log2)				-0.369244			fold change (log2)				-0.878608
			repeat 1								repeat 2							repeat 3
	AMER1P	CTR	1.01529	1.00762	1.2074	1.07677			AMER1P	CTR	0.817862	0.908954	1.02093	0.915914		AMER1P	CTR	1.28529	1.17195	1.28063	1.24596
		KOW	0.708746	0.652911	0.553047	0.638235				KOW	0.496951	0.613604	0.603882	0.571479			KOW	0.912707	0.723921	1.01407	0.883565
		KOW/CTR				0.592731				KOW/CTR				0.623944			KOW/CTR				0.709146
		fold change (log2)				-0.754551				fold change (log2)				-0.680512			fold change (log2)				-0.495846
			repeat 1								repeat 2							repeat 3
	FDXACB1	CTR	1.59731	1.58305	1.61201	1.59746			FDXACB1	CTR	1.32308	1.36922	1.40284	1.36504		FDXACB1	CTR	1.44571	1.40899	1.51978	1.45816
		KOW	0.712965	0.707939	0.708624	0.709843				KOW	0.900299	0.993421	0.776325	0.890015			KOW	0.722381	0.776448	0.696221	0.731683
		KOW/CTR				0.444358				KOW/CTR				0.652004			KOW/CTR				0.501785
		fold change (log2)				-1.1702				fold change (log2)				-0.617047			fold change (log2)				-0.99486
			repeat 1								repeat 2							repeat 3
	BGN	CTR	2.30655	2.24987	2.67022	2.40888			BGN	CTR	2.51041	2.24966	2.47193	2.41067		BGN	CTR	2.53693	2.61891	2.50654	2.55413
		KOW	1.12341	1.10989	1.112	1.1151				KOW	1.21189	1.10154	1.10103	1.13815			KOW	0.921032	0.987188	0.964052	0.957424
		KOW/CTR				0.462911				KOW/CTR				0.472132			KOW/CTR				0.374854
		fold change (log2)				-1.11119				fold change (log2)				-1.08274			fold change (log2)				-1.4156
			repeat 1								repeat 2							repeat 3
	MORL4L2	CTR	3.25201	2.95061	2.96439	3.05567			MORL4L2	CTR	1.96286	2.08328	1.8965	1.98088		MORL4L2	CTR	2.28937	2.19013	2.14118	2.20689
		KOW	0.615082	0.604821	0.606355	0.608753				KOW	0.951472	0.823618	0.959645	0.911578			KOW	0.735491	0.736152	0.708416	0.726686
		KOW/CTR				0.199221				KOW/CTR				0.460188			KOW/CTR				0.32928
		fold change (log2)				-2.32756				fold change (log2)				-1.1197			fold change (log2)				-1.60261
			repeat 1								repeat 2							repeat 3
	ENOX2	CTR	2.61933	2.62755	2.62569	2.62419			ENOX2	CTR	3.21103	3.06936	2.98093	3.0871		ENOX2	CTR	3.52943	3.99031	3.87268	3.79748
		KOW	0.285241	0.271038	0.287419	0.281233				KOW	0.310839	0.299418	0.290822	0.30036			KOW	0.211587	0.309835	0.300126	0.273849
		KOW/CTR				0.107169				KOW/CTR				0.097295			KOW/CTR				0.0721135
		fold change (log2)				-3.22204				fold change (log2)				-3.36149			fold change (log2)				-3.79359
			repeat 1								repeat 2							repeat 3
	NKAP	CTR	2.50229	2.67399	2.56468	2.58032			NKAP	CTR	2.22985	2.20836	2.21198	2.21673		NKAP	CTR	2.26319	2.27501	2.22975	2.25599
		KOW	0.849052	0.856732	0.858922	0.854902				KOW	0.952874	0.997036	0.908115	0.952675			KOW	0.736924	0.705226	0.628142	0.690097
		KOW/CTR				0.331316				KOW/CTR				0.429766			KOW/CTR				0.305896
		fold change (log2)				-1.59372				fold change (log2)				-1.21838			fold change (log2)				-1.70889
			repeat 1								repeat 2							repeat 3
	AMOT	CTR	2.2187	2.23456	2.38236	2.27854			MCTS1	CTR	1.95812	1.99907	2.12834	2.02851		MCTS1	CTR	2.48165	2.49512	2.52678	2.50118
		KOW	0.901743	0.982513	1.00426	0.96284				KOW	0.864429	0.916722	0.994631	0.925261			KOW	1.02314	0.910538	0.945211	0.959631
		KOW/CTR				0.422569				KOW/CTR				0.456128			KOW/CTR				0.383671
		fold change (log2)				-1.24274				fold change (log2)				-1.13249			fold change (log2)				-1.38206
			repeat 1								repeat 2							repeat 3
	MCTS1	CTR	1.98223	1.99681	1.97031	1.98312			AMOT	CTR	1.87593	1.82313	1.76094	1.82		AMOT	CTR	1.87119	1.82693	1.81155	1.83656
		KOW	0.514925	0.514004	0.513816	0.514248				KOW	0.679441	0.698311	0.509239	0.628997			KOW	0.620576	0.594382	0.595621	0.603526
		KOW/CTR				0.259313				KOW/CTR				0.345603			KOW/CTR				0.328618
		fold change (log2)				-1.94723				fold change (log2)				-1.53281			fold change (log2)				-1.60551
			repeat 1								repeat 2							repeat 3
	MED12	CTR	1.36217	1.35107	1.35189	1.35504			MED12	CTR	1.2825	1.25347	1.27708	1.27102		MED12	CTR	1.40153	1.37581	1.38805	1.38846
		KOW	0.762397	0.758095	0.856176	0.792223				KOW	0.665321	0.604519	0.511225	0.593688			KOW	0.613259	0.620411	0.622805	0.618825
		KOW/CTR				0.584648				KOW/CTR				0.467097			KOW/CTR				0.445691
		fold change (log2)				-0.77436				fold change (log2)				-1.09821			fold change (log2)				-1.16588

## Sheet: F5,gh
Fig. 5f	Day 40	wrn
		Brain			Heart			Liver			Muscle			Skin			Vertebrate Bone			Craniofacial Bone
	WT	3.50393	3.66012	3.60622	1.55121	1.35266	1.69624	1.09368	1.62123	1.97452	1.09371	0.877365	0.717832	1.33796	1.36381	1.19603	3.52391	4.20477	4.43806	2.79231	2.5617	2.87634
		3.54051	3.40813	3.49242	1.34419	1.02266	1.29784	1.45567	1.58904	1.59927	1.11353	1.00789	1.10374	1.00396	1.20652	1.21109	3.92358	3.72413	3.75042	2.41404	2.55289	2.5072
		3.63921	3.49543	3.37102	1.25007	1.34781	1.35092	1.29731	1.20242	1.09534	0.819273	0.942887	0.934028	1.25697	1.20855	1.11035	4.01352	3.95963	3.89063	2.96401	2.85911	2.72591
	wrn	2.90216	2.72441	2.76524	0.002017	0.001953	0.001887	0.001324	0.001266	0.001205	0.000984	0.001028	0.001218	0.000972	0.000883	0.000921	1.58791	1.92015	1.85927	1.12297	1.20368	1.22458
		3.01255	2.54903	2.55611	0.002113	0.001805	0.001922	0.001038	0.001114	0.001129	0.001104	0.001212	0.000886	0.001024	0.000905	0.001106	1.2279	1.31492	1.30512	1.09525	1.11238	1.10793
		2.5003	2.60591	2.61823	0.001738	0.002045	0.001919	0.009358	0.01107	0.01038	0.000972	0.000905	0.001026	0.000854	0.000992	0.001034	1.47233	1.3821	1.37616	1.02077	1.14049	1.18586
				F5.g	p-value
				brain	0.000334
				heart	0.000125
				liver	0.000272
				muscle	8.60439e-05
				skin	1.3269e-05
				Vertebrate Bone	0.000134
				Craniofacial Bone	0.000138
Fig. 5g	Day 40	shox
		Brain			Heart			Liver			Muscle			Skin			Vertebrate Bone			Craniofacial Bone
	WT	2.75966	2.91704	2.99831	0.346782	0.394271	0.395041	0.004892	0.007019	0.007882	0.002953	0.002915	0.003044	0.001012	0.000957	0.001123	5.98721	5.80976	5.88269	4.31242	4.57503	4.66408
		2.5479	2.77703	2.75082	0.298967	0.311528	0.314772	0.005281	0.005902	0.006114	0.002775	0.0029952	0.002527	0.001107	0.001058	0.001014	5.7613	5.5589	5.92205	4.885	4.81467	4.80255
		2.45899	2.52705	2.56788	0.221472	0.349527	0.382704	0.006442	0.007019	0.006083	0.002709	0.002436	0.002428	0.000992	0.000997	0.001047	5.29077	5.31707	5.33426	4.339	4.59581	4.44212
	wrn	1.67326	1.75009	1.91953	0.007219	0.006554	0.006793	0.000909	0.001004	0.0011207	0.00885	0.009273	0.009807	0.000999	0.000923	0.000881	0.956883	1.11025	1.12118	0.895446	0.927568	0.994081
		1.88902	1.90237	1.77284	0.007298	0.008014	0.007975	0.000897	0.000977	0.001075	0.001004	0.000908	0.00113	0.000818	0.000914	0.000922	0.877545	0.927491	1.00578	0.901175	0.926874	1.00209
		2.02486	1.77533	1.86306	0.008021	0.006973	0.007558	0.001028	0.001109	0.000999	0.001243	0.001074	0.000957	0.000928	0.001024	0.001106	1.03796	1.13123	1.11725	1.11207	0.999083	1.04572
				F5.g	p-value
				brain	0.001576
				heart	0.000118
				liver	3.75773e-05
				muscle	0.000219
				skin	0.102547
				Vertebrate Bone	1.38466e-05
				Craniofacial Bone	7.71287e-06
