# Supplementary material for: WRN promotes bone development and growth by unwinding SHOX-G-quadruplexes via its helicase activity in Werner Syndrome
Source: Nat Commun. 2022 Sep 16;13:5456. doi: 10.1038/s41467-022-33012-6 (PMC9481537; doi:10.1038/s41467-022-33012-6)
Supplement: Supplementary file 4 — Source Data [file 41467_2022_33012_MOESM4_ESM.zip › source data/main figures source data/F6.xlsx]

## Sheet: F6.e-f
	F6.e	14 dpf (mm)	WT	shox+/-	shox-/-
			12.35	6.18	5.52		F6.e	statistics
			9.94	7.31	5.03		shox+/-	4.33784e-26
			11.09	7.56	6.43		shox-/-	4.82567e-29
			11.34	8.03	7.02
			10.35	6.55	5.78
			9.99	5.84	6.24
			11.23	6.72	6.15
			12.04	7.05	5.42
			11.94	7.22	5.67
			10.13	6.44	5.05
			10.25	5.87	6.77
			11.56	5.52	4.96
			11.37	7.24	5.53
			11.08	6.94	4.45
			10.92	7.01	6.98
			10.03	4.99	5.48
			11.22	5.96	5.21
			10.67	7.27	4.87
			9.95	7.17	5.83
			12.18	6.49	6.02
			10.92	6.33	6.69
			12.21	5.94	6.32
			11.33	5.57	4.24
			10.67	6.11	5.91
			11.78	6.58	6.06
	F6.f	40 dpf (cm)	WT	shox+/-	shox-/-
			0.93	0.66	0.61		F6.f	statistics
			1.22	0.69	0.43		shox+/-	6.40149e-18
			1.18	0.71	0.38		shox-/-	3.64728e-24
			1.19	0.64	0.41
			0.89	0.51	0.52
			1.09	0.61	0.33
			1.01	0.47	0.35
			0.83	0.62	0.44
			0.99	0.57	0.28
			1.21	0.62	0.25
			1.07	0.52	0.37
			0.96	0.54	0.32
			0.84	0.54	0.26
			0.91	0.68	0.55
			1.13	0.63	0.26
			1.12	0.51	0.23
			0.88	0.65	0.31
			0.95	0.59	0.41
			0.79	0.58	0.36
			1.22	0.64	0.21
			0.86	0.49	0.25
			0.87	0.72	0.29
			0.95	0.55	0.31
			1.07	0.56	0.39
			1.02	0.63	0.42
