# Supplementary material for: WRN promotes bone development and growth by unwinding SHOX-G-quadruplexes via its helicase activity in Werner Syndrome
Source: Nat Commun. 2022 Sep 16;13:5456. doi: 10.1038/s41467-022-33012-6 (PMC9481537; doi:10.1038/s41467-022-33012-6)
Supplement: Supplementary file 4 — Source Data [file 41467_2022_33012_MOESM4_ESM.zip › source data/main figures source data/F7.xlsx]

## Sheet: F7.a-b
	Fig. 7a	SOX9	Repeat 1				Avg		Repeat 2			Avg		Repeat 3			Avg		Fig. 7a	p-value
			CTR	0.088131	0.151845	0.188757	0.142911	CTR	0.095335	0.094246	0.166253	0.118611	CTR	0.098592	0.091979	0.196943	0.129171		shWRN1#	0.000125
			shWRN1#	0.0035806	0.002088	0.003884	0.0031842	shWRN1#	0.016775	0.017703	0.016561	0.017013	shWRN1#	0.004872	0.0038183	0.0041282	0.00427283		Rescue	0.035894
			Rescue	0.08245	0.077034	0.077241	0.0789083	Rescue	0.066369	0.069583	0.058025	0.064659	Rescue	0.101802	0.112391	0.112536	0.10891
	Fig. 7b	COL2A1		Repeat 1			Avg		Repeat 2			Avg		Repeat 3			Avg		Fig. 7b	p-value
			CTR	0.120464	0.127433	0.152159	0.133352	CTR	0.172367	0.164908	0.09805	0.145108	CTR	0.168005	0.170321	0.171134	0.16982		shWRN1#	0.000228
			shWRN1#	0.01376	0.014323	0.013985	0.0140227	shWRN1#	0.014654	0.014175	0.014259	0.0143627	shWRN1#	0.009296	0.008992	0.010942	0.00974333		Rescue	0.234061
			Rescue	0.118857	0.119261	0.107014	0.115044	Rescue	0.131762	0.128834	0.129219	0.129938	Rescue	0.140025	0.145122	0.150464	0.145204

## Sheet: F7.c-d
	Fig. 7d	SOX9		Repeat 1			Avg		Repeat 2			Avg		Repeat 3			Avg		Fig. 7d	p-value
			CTR	7.76532	6.92452	6.99309	7.22764	CTR	7.8949	7.90706	7.79992	7.8673	CTR	7.77524	7.85421	7.93709	7.85552		shWRN1#	1.04181e-05
			shWRN1#	1.45963	1.43981	1.48772	1.46239	shWRN1#	1.24102	1.23601	1.15554	1.21085	shWRN1#	1.50085	1.45114	1.46871	1.47357		Rescue	0.014153
			Rescue	5.06735	5.99684	5.86953	5.64457	Rescue	5.97622	5.87366	5.98076	5.94355	Rescue	6.53785	6.52121	6.9986	6.68589
	Fig. 7e	COL2A1	Repeat 1						Repeat 2			Avg		Repeat 3			Avg		Fig. 7e	p-value
			CTR	6.07658	5.8784	5.92142	5.9588	CTR	7.78766	7.78179	7.14397	7.57114	CTR	7.22458	7.03354	7.03792	7.09868		shWRN1#	0.000343
			shWRN1#	1.34914	1.49581	1.48537	1.44344	shWRN1#	1.29577	1.29556	1.15851	1.24995	shWRN1#	1.50079	1.45751	1.45566	1.47132		Rescue	0.093895
			Rescue	5.887	6.06281	5.91335	5.95439	Rescue	5.95554	5.92402	5.87418	5.91791	Rescue	5.07154	4.99304	4.85477	4.97312

## Sheet: F7.g-i
	Fig.7g	14 dpf	WT	wrn-/-	wrn-/- rescue		Fig. 7g	p-value
			3.81	2.28	3.91		wrn-/-	5.08458e-25
			3.79	2.09	4.01		wrn rescue	0.246319
			3.82	2.14	3.54
			4.11	2.17	4.23
			4.53	1.97	4.15
			4.87	1.99	4.31
			3.78	2.29	3.74
			4.66	1.53	3.47
			4.21	1.77	3.29
			4.09	0.97	3.84
			4.44	1.66	4.55
			3.06	1.64	4.09
			4.12	1.71	4.24
			4.05	1.52	3.33
			3.07	1.17	3.82
			3.99	1.55	3.79
			3.95	1.43	4.33
			3.86	1.64	3.64
			4.07	1.65	3.62
			3.91	2.02	2.98
			3.76	2.11	3.52
			3.69	2.27	3.97
			4.23	2.06	4.11
			4.51	2.09	4.09
			3.91	1.93	4.38
	Fig.7i	21 dpf	WT	wrn-/-	wrn-/- rescue		Fig. 7i	p-value
			6.05	2.14	5.88		wrn-/-	1.26145e-32
			6.07	2.11	5.25		wrn rescue	2.55162e-10
			5.74	2.39	4.21
			5.52	2.88	4.13
			7.17	1.76	5.31
			7.29	1.93	5.58
			6.99	1.71	5.02
			5.68	1.82	5.26
			7.38	2.26	4.93
			7.77	1.98	4.94
			6.57	1.92	5.59
			7.61	2.52	5.75
			7.23	2.37	5.67
			6.65	2.35	4.82
			6.68	2.46	5.19
			6.64	2.73	5.62
			6.43	2.47	5.61
			5.82	2.09	5.79
			5.71	2.57	5.91
			6.07	2.34	5.68
			6.86	2.26	5.43
			6.99	2.38	5.27
			7.04	2.41	5.04
			7.47	2.36	5.85
			6.11	2.08	5.18

## Sheet: F7k, r
	Fig. 7k														Fig7.k	p-value
	sox9a															sox9a	col2a1a	col10a1a
		WT			Avg	wrn-/-			Avg	rescue			Avg		wrn	0.000647	0.000426	3.03805e-05
		2.47724	2.14185	2.87299	2.49736	0.836581	0.87275	0.820664	0.843332	2.03928	1.7453	1.99032	1.92497		rescue	0.021068	0.125734	0.024359
		WT				wrn-/-				rescue
		3.39165	3.08601	2.99648	3.15805	0.716468	0.577902	0.853462	0.715944	2.23055	1.84751	1.96236	2.01347
		WT				wrn-/-				rescue
		2.54946	2.63916	2.68045	2.62302	0.731129	0.567374	0.99003	0.762844	2.11493	2.10631	1.95264	2.05796
	col2a1a
		WT			Avg	wrn-/-			Avg	rescue			Avg
		3.18215	3.26838	4.09841	3.51631	0.774349	0.867486	0.714693	0.785509	4.27867	3.41156	3.24984	3.64669
		WT				wrn-/-				rescue
		3.10998	5.02476	4.54634	4.22703	0.912833	0.851983	0.832706	0.865841	3.83606	3.29816	3.44972	3.52798
		WT				wrn-/-				rescue
		4.85092	4.23977	4.55118	4.54729	0.726544	0.816119	0.839667	0.79411	3.07394	3.31252	3.06169	3.14938
	col10a1a
		WT			Avg	wrn-/-			Avg	rescue			Avg
		1.16544	1.09362	1.45572	1.23826	0.098121	0.056824	0.063775	0.0729067	0.887116	0.525673	0.796329	0.736373
		WT				wrn-/-				rescue
		1.35787	1.34153	1.64042	1.4466	0.073875	0.070941	0.112663	0.0858263	0.752009	0.980945	1.00197	0.911643
		WT				wrn-/-				rescue
		1.29804	1.29002	1.47083	1.35297	0.075156	0.086822	0.062557	0.074845	1.18257	0.949026	1.17658	1.10273
	Fig. 7r														Fig7.r	p-value
	sox9a															sox9a	col2a1a	col10a1a
		WT			Avg	wrn-/-			Avg	rescue			Avg		wrn	0.00089	6.42272e-05	4.40214e-05
		5.00219	4.37256	5.0303	4.80168	1.5179	1.65121	1.85469	1.6746	3.81216	3.92917	4.00216	3.9145		rescue	0.042267	0.048138	0.002852
		WT				wrn-/-				rescue
		3.9526	3.82358	4.26971	4.0153	1.22687	1.11593	0.996002	1.11294	3.52417	3.40597	3.00921	3.31312
		WT				wrn-/-				rescue
		5.00569	5.28712	5.08614	5.12632	1.10534	1.15683	1.24301	1.16839	2.59408	3.19347	3.59884	3.1288
	col2a1a
		WT			Avg	wrn-/-			Avg	rescue			Avg
		9.30022	9.29632	7.02711	8.54122	1.5179	1.55977	1.90362	1.66043	7.85232	7.18805	8.11897	7.71978
		WT				wrn-/-				rescue
		8.97917	6.17329	8.24544	7.7993	1.03466	1.42933	1.40639	1.29013	7.57422	7.01469	5.24573	6.61154
		WT				wrn-/-				rescue
		8.86507	8.81972	9.73322	9.13934	1.66033	1.68713	1.25284	1.53344	6.99353	6.08176	6.2355	6.43693
	col10a1a
		WT			Avg	wrn-/-			Avg	rescue			Avg
		4.5966	4.57661	5.66854	4.94725	0.566852	0.649516	0.600524	0.605631	3.31312	2.67463	3.09456	3.02744
		WT				wrn-/-				rescue
		5.03146	4.51669	4.43128	4.65981	1.141	0.842339	1.06946	1.0176	1.9906	1.82545	1.77634	1.86413
		WT				wrn-/-				rescue
		5.11348	6.09382	4.57159	5.25963	0.572806	0.618339	0.654187	0.615111	1.87231	2.01492	2.05092	1.97938
