# Supplementary material for: WRN promotes bone development and growth by unwinding SHOX-G-quadruplexes via its helicase activity in Werner Syndrome
Source: Nat Commun. 2022 Sep 16;13:5456. doi: 10.1038/s41467-022-33012-6 (PMC9481537; doi:10.1038/s41467-022-33012-6)
Supplement: Supplementary file 4 — Source Data [file 41467_2022_33012_MOESM4_ESM.zip › source data/main figures source data/F8.xlsx]

## Sheet: F8.g-h
	Fig. 8g						Fig. 8g	statistics
	p16						shWRN1#(hESC)	2.01457e-05
		repeat 1			Avg		rescue (hESC)	0.001907
	CTR(hESC)	0.320119	0.305647	0.282756	0.302841
	shWRN1# (hESC)	3.72409	3.00748	2.10568	2.94575
	rescue (hESC)	1.25977	1.11003	0.994875	1.12156
		repeat 2			Avg
	CTR(hESC)	0.449636	0.713069	0.332981	0.498562
	shWRN1# (hESC)	2.22705	3.48127	2.69751	2.80195
	rescue (hESC)	1.11107	1.58201	1.60783	1.43364
		repeat 3			Avg
	CTR(hESC)	0.277631	0.446092	0.501116	0.40828
	shWRN1# (hESC)	3.59345	2.66064	3.1265	3.12686
	rescue (hESC)	1.22653	1.54907	1.74323	1.50628
	Fig. 8h						Fig. 8h	statistics
	p53						shWRN1#(hESC)	9.72242e-05
		repeat 1			Avg		rescue (hESC)	0.238242
	CTR(hESC)	1.13671	2.05867	1.52807	1.57448
	shWRN1# (hESC)	4.88252	5.09377	4.53597	4.83742
	rescue (hESC)	1.2295	2.11605	2.33968	1.89508
		repeat 2			Avg
	CTR(hESC)	1.14446	1.0563	1.6335	1.27809
	shWRN1# (hESC)	5.06422	4.39655	4.06388	4.50822
	rescue (hESC)	2.99308	3.15479	2.00716	2.71834
		repeat 3			Avg
	CTR(hESC)	1.29135	1.60513	1.77255	1.55634
	shWRN1# (hESC)	5.69652	4.92829	4.90314	5.17598
	rescue (hESC)	1.11406	1.00862	2.13901	1.42056

## Sheet: F8.i-j
	Fig. 8i						Fig. 8i	statistics
	p16						shWRN1#(hMSC)	5.37675e-06
		repeat 1			Avg		rescue (hMSC)	0.000905
	CTR(hMSC)	1.18467	1.02716	0.882949	1.03159
	shWRN1# (hMSC)	3.99001	4.51277	5.19361	4.56546
	rescue (hMSC)	2.06637	1.97258	1.33497	1.79131
		repeat 2			Avg
	CTR(hMSC)	1.24655	1.39005	1.11593	1.25084
	shWRN1# (hMSC)	4.64575	4.63912	5.21788	4.83425
	rescue (hMSC)	2.22581	1.60296	1.55817	1.79565
		repeat 3			Avg
	CTR(hMSC)	1.37145	1.00957	1.12569	1.1689
	shWRN1# (hMSC)	4.34168	4.82722	4.57234	4.58041
	rescue (hMSC)	1.98407	1.91742	1.89877	1.93342
	Fig. 8j						Fig. 8j	statistics
	p53						shWRN1#(hMSC)	0.000109
		repeat 1			Avg		rescue (hMSC)	0.203056
	CTR(hMSC)	2.20612	1.59743	1.64455	1.81603
	shWRN1# (hMSC)	5.97329	5.26075	6.16522	5.79975
	rescue (hMSC)	1.60242	2.51483	1.43375	1.85033
		repeat 2			Avg
	CTR(hMSC)	1.82365	1.98549	2.0025	1.93721
	shWRN1# (hMSC)	5.33084	5.14982	4.99765	5.15944
	rescue (hMSC)	1.92507	1.80372	2.54956	2.09278
		repeat 3			Avg
	CTR(hMSC)	1.96934	1.64582	1.71759	1.77758
	shWRN1# (hMSC)	6.24781	6.50904	5.13305	5.9633
	rescue (hMSC)	2.08793	2.23872	1.59865	1.9751
