# Supplementary material for: WRN promotes bone development and growth by unwinding SHOX-G-quadruplexes via its helicase activity in Werner Syndrome
Source: Nat Commun. 2022 Sep 16;13:5456. doi: 10.1038/s41467-022-33012-6 (PMC9481537; doi:10.1038/s41467-022-33012-6)
Supplement: Supplementary file 4 — Source Data [file 41467_2022_33012_MOESM4_ESM.zip › source data/main figures source data/F9.xlsx]

## Sheet: F9.efgh
Fig.9e																	F9.e	p-value
	Fold Enrichment																CTR	0.000769
		Repeat 1			Avg		Repeat 2			Avg		Repeat 3			Avg
	Negative Ab (IgG)	1	1	1	1	Negative Ab (IgG)	1	1	1	1	Negative Ab (IgG)	1	1	1	1
	CTR	10.0412	9.69334	10.6442	10.1262	CTR	13.5855	14.7434	14.7778	14.3689	CTR	11.3059	12.7462	13.1683	12.4068
Fig.9f	Fold Enrichment																F9.f	p-value
		Repeat 1			Avg		Repeat 2			Avg		Repeat 3			Avg		CTR	0.003948
	Negative Ab (IgG)	1	1	1	1	Negative Ab (IgG)	1	1	1	1	Negative Ab (IgG)	1	1	1	1		shWRN1#	2.08981e-06
	CTR	2.92456	3.65338	3.11286	3.23026	CTR	5.04201	4.96571	5.11594	5.04122	CTR	4.34092	4.80988	4.99678	4.71586		shWRN2#	5.58609e-05
	shWRN1#	13.9288	14.723	11.4716	13.3745	shWRN1#	16.3136	14.6924	12.1678	14.3913	shWRN1#	14.9389	13.1957	14.5707	14.2351
	shWRN2#	8.1681	10.8528	8.75435	9.25843	shWRN2#	8.63981	9.24709	8.03334	8.64008	shWRN2#	7.03861	9.2792	7.10605	7.80795
	Fig. 9g	Repeat 1								Repeat 2								Repeat 3								F9. g	p-value
			Luciferase Activity (RLU)			Ratio	Normalized fold change in activity				Luciferase Activity (RLU)			Ratio	Normalized fold change in activity				Luciferase Activity (RLU)			Ratio	Normalized fold change in activity			Full-WRN	1.10023e-05
			Firefly (F)		Renilla (R)	F/R					Firefly (F)		Renilla (R)						Firefly (F)		Renilla (R)					X-WRN	0.006541
		pGL3	29542677		14609355	2.02218				pGL3	30365194		13180675	2.30377				pGL3	32911786		11744863	2.80223				K-WRN	0.000532
			32069934		13558163	2.36536					34485793		12924554	2.66824					30388559		12052253	2.5214				R-WRN	4.19433e-05
			34145806		13069238	2.61269					35894902		12657782	2.8358					29837426		11968279	2.49304				F-WRN	5.19044e-05
						2.33341	1							2.6026	1							2.60556	1
		Full-Wrn	472841618		12743487	37.1046				Full-Wrn	658094985		13071565	50.3455				Full-Wrn	473995652		11277609	42.0298
			592509147		13873994	42.7065					680750367		12526638	54.3442					588624763		11342391	51.896
			564047782		12354483	45.6553					602518813		12791159	47.1043					499536115		12088002	41.325
						41.8221	17.9232							50.598	19.4413							45.0836	17.3029
		X-Wrn	362718653		9964748	36.4002				X-Wrn	365444828		12456177	29.3384				X-Wrn	409165455		11596451	35.2837
			407982727		11735926	34.7636					401303586		11956905	33.5625					435386922		12085644	36.0251
			389137665		12519946	31.0814					389172774		12061638	32.2653					364884935		11827573	30.8504
						34.0817	14.606							31.7221	12.1886							34.0531	13.0694
		K-Wrn	154983414		13375264	11.5873				K-Wrn	174355011		14425653	12.0865				K-Wrn	204357286		11820495	17.2884
			174658296		12462897	14.0143					169378583		15089104	11.2252					257304996		11567003	22.2447
			149708668		12246588	12.2245					185433699		19158097	9.67913					255451538		11982877	21.318
						12.6087	5.40356							10.9969	4.22536							20.2837	7.78479
		R-Wrn	123975807		11459316	10.8188				R-Wrn	145991075		12347611	11.8234				R-Wrn	126469547		12713268	9.94784
			127948203		10630972	12.0354					147802536		12569638	11.7587					119973079		11506874	10.4262
			119862588		12078394	9.92372					150684806		11982743	12.5752					103547877		12644799	8.18897
						10.926	4.68241							12.0524	4.63092							9.52101	3.65412
		F-Wrn	157952495		13419596	11.7703				F-Wrn	185451522		12062928	15.3737				F-Wrn	119188275		11966732	9.95997
			146262335		12967349	11.2793					163169486		11755342	13.8805					142669982		12352167	11.5502
			168805779		13386082	12.6105					167808793		11923496	14.0738					160028766		12549389	12.7519
						11.8867	5.09414							14.4426	5.54931							11.4207	4.38321
	Fig. 9h																					F9. h	p-value
	Repeat 1							Repeat2							Repeat 3							z-shox-g4	0.000551
		Luciferase Activity (RLU)			Ratio	Normalized fold change in activity			Luciferase Activity (RLU)			Ratio	Normalized fold change in activity			Luciferase Activity (RLU)			Ratio	Normalized fold change in activity		z-shox-non-g4-1#	0.007699
		Firefly (F)		Renilla (R)	F/R				Firefly (F)		Renilla (R)	F/R				Firefly (F)		Renilla (R)	F/R			z-shox-non-g4-2#	0.010272
	pGL3	31125746		9889027	3.1475			pGL3	25432879		10345277	2.4584			pGL3	32874416		12942438	2.54005
		29835073		11481856	2.59845				26281304		11968452	2.19588				31580953		11572873	2.72888
		30041287		12670228	2.37101				27795016		12550893	2.21458				29406718		12655146	2.3237
					2.70566	1						2.28962	1						2.53087	1
	z-shox-g4	588166289		12391422	47.4656			z-shox-g4	800884312		16233284	49.3359			z-shox-g4	647419922		14461725	44.7678
		673352441		13042752	51.6266				836237942		13944645	59.9684				700125623		15788239	44.3448
		692045279		13137964	52.6752				807122436		14370211	56.1664				729048214		15255437	47.7894
					50.5891	18.6975						55.1569	24.0899						45.634	18.0309
	z-shox-non g4-1#	135177898		11682762	11.5707			z-shox-non g4-1#	180374481		11796842	15.2901			z-shox-non g4-1#	133681563		12207349	10.9509
		140295174		11570399	12.1254				156279899		12045638	12.974				115224903		12541457	9.18752
		129886733		10925678	11.8882				195670523		11768219	16.627				119734229		12089536	9.90396
					11.8614	4.38394						14.9637	6.53544						10.0141	3.95679
	z-shox-non g4-2#	100279551		12308625	8.1471			z-shox-non g4-2#	112573661		12604209	8.93143			z-shox-non g4-2#	99219844		12538774	7.91304
		92376218		12388719	7.45648				110042259		13172115	8.35418				98372635		12203561	8.06098
		97743657		12566483	7.77812				105948178		13188946	8.0331				11092167		12084319	0.917898
					7.7939	2.88059						8.43957	3.68601						5.63064	2.22478

## Sheet: F9.j
	Fig. 9j
		ctr			Avg		aso			Avg		wrn			Avg		helicase mu			Avg		ASO non g4-2#			Avg
	48 hpf	0.058634	0.063525	0.041817	0.0546587		1.33546	1.27589	1.41356	1.34164		1.2288	1.04923	1.20655	1.16152		0.036453	0.044119	0.042527	0.041033		0.029115	0.028736	0.028574	0.0288083
		0.045976	0.051008	0.046729	0.0479043		1.39782	1.26681	1.22985	1.29816		1.4435	1.25834	1.20682	1.30289		0.041876	0.036295	0.033526	0.0372323		0.033712	0.030581	0.031842	0.032045
		0.050714	0.061345	0.053876	0.0553117		1.30867	1.2735	1.25671	1.27963		1.31005	1.21975	1.09028	1.20669		0.047463	0.048451	0.040297	0.0454037		0.038964	0.037526	0.037559	0.0380163
	4dpf	0.092124	0.081645	0.092305	0.0886913		1.57125	1.3886	1.41214	1.45733		1.33625	1.31349	1.29056	1.31343		0.096273	0.092594	0.103622	0.0974963		0.113528	0.102758	0.105479	0.107255
		0.104657	0.099762	0.110253	0.104891		1.40686	1.55204	1.33786	1.43225		1.20765	1.28472	1.25572	1.24936		0.114059	0.086517	0.078185	0.0929203		0.110643	0.121977	0.114628	0.115749
		0.096149	0.124735	0.118525	0.113136		1.66512	1.3926	1.42588	1.49454		1.24954	1.29711	1.21592	1.25419		0.102855	0.089233	0.081416	0.091168		0.104559	0.107058	0.110045	0.107221
	7dpf	0.253604	0.117289	0.112437	0.16111		1.82812	1.62745	1.5511	1.66889		1.66852	1.6351	1.5244	1.60934		0.108577	0.094673	0.092515	0.0985883		0.122451	0.124907	0.120385	0.122581
		0.119026	0.108552	0.117118	0.114899		1.94334	1.51937	1.72652	1.72974		1.51195	1.70693	1.73259	1.65049		0.138916	0.145227	0.148348	0.144164		0.130579	0.128763	0.127846	0.129063
		0.202543	0.219464	0.192736	0.204914		1.51864	1.80236	1.79235	1.70445		1.52447	1.68399	1.69072	1.63306		0.154211	0.163255	0.176838	0.164768		0.144057	0.139263	0.135802	0.139707
	14dpf	0.712835	0.927516	1.11895	0.919768		2.31593	2.18237	2.25417	2.25082		1.94509	2.10344	2.03762	2.02871		0.613962	0.935074	0.921473	0.823503		0.61297	0.780689	0.788527	0.727395
		1.22533	1.36909	1.33413	1.30951		1.70716	2.21978	2.50644	2.14446		2.09259	2.1145	2.08745	2.09818		0.744386	0.802517	0.864725	0.803876		0.795708	0.811256	0.813872	0.806945
		0.823569	0.919853	0.928771	0.890731		1.80723	2.31108	2.0043	2.04087		1.85265	1.95807	1.99231	1.93434		0.904214	0.873411	0.825049	0.867558		0.780006	0.797251	0.804581	0.793946
	F9.j	p-value
		48 hpf	4 dpf	7 dpf	14 dpf
	ASO	2.85713e-07	2.5211e-07	1.03421e-06	0.001717
	ASO non g4-2#	0.005397	0.367533	0.322306	0.12684
	wrn	9.61273e-06	7.23196e-07	8.55274e-07	0.002376
	helicase mu	0.027023	0.32221	0.4937	0.20113

## Sheet: F9.klm
	F9. k															F9.k	p-value
	3 dpf																sox9a	sox9b	col2a1a
	sox9a		repeat 1			Avg	repeat 2			Avg	repeat 3			Avg		aso	0.000642	0.010836	1.80086e-05
		ctrl	0.012934	0.009802	0.008257	0.010331	0.013917	0.011829	0.011037	0.012261	0.010569	0.008753	0.008692	0.009338		aso nong4 2	0.664017	0.924932	0.899601
		aso	0.095211	0.080638	0.091256	0.089035	0.097228	0.112197	0.112045	0.107157	0.071596	0.078325	0.085949	0.0786233		h-WRN	0.000121	0.016128	0.003051
		aso nong4 2	0.009876	0.009004	0.01258	0.0104867	0.011028	0.009554	0.009736	0.010106	0.014587	0.012063	0.012773	0.013141		h-WRN mutant	0.025108	0.173306	0.280493
		h-WRN	0.093948	0.092109	0.084744	0.090267	0.105448	0.10087	0.112753	0.106357	0.095872	0.08769	0.082524	0.0886953
		h-WRN mutant	0.005524	0.006999	0.006837	0.00645333	0.007926	0.008114	0.008216	0.00808533	0.007359	0.007804	0.006225	0.00712933
	sox9b		repeat 1				repeat 2				repeat 3
		ctrl	0.005898	0.006541	0.009032	0.007157	0.006391	0.008213	0.008459	0.00768767	0.008921	0.009223	0.008402	0.00884867
		aso	0.013924	0.014881	0.014506	0.014437	0.012197	0.011588	0.011075	0.01162	0.011817	0.012375	0.011048	0.0117467
		aso nong4 2	0.007394	0.006215	0.006953	0.006854	0.009873	0.009054	0.008216	0.00904767	0.009151	0.006372	0.007113	0.00754533
		h-WRN	0.012818	0.012009	0.009858	0.0115617	0.013426	0.012291	0.017697	0.0144713	0.010372	0.011651	0.011826	0.011283
		h-WRN mutant	0.004192	0.004088	0.004831	0.00437033	0.006881	0.00786	0.007082	0.00727433	0.007523	0.006941	0.006209	0.006891
	col2a1a		repeat 1				repeat 2				repeat 3
		ctrl	0.092302	0.101652	0.090473	0.094809	0.072941	0.078236	0.081099	0.0774253	0.083552	0.076293	0.071909	0.0772513
		aso	0.316556	0.297151	0.299403	0.30437	0.327913	0.30476	0.358175	0.330283	0.317194	0.320826	0.339415	0.325812
		aso nong4 2	0.085927	0.099108	0.112327	0.0991207	0.073256	0.080194	0.075992	0.0764807	0.067894	0.062367	0.078514	0.0695917
		h-WRN	0.256199	0.224302	0.218957	0.233153	0.344172	0.320735	0.361264	0.342057	0.281954	0.288761	0.295413	0.288709
		h-WRN mutant	0.082973	0.088605	0.085214	0.0855973	0.062194	0.067138	0.075214	0.068182	0.061885	0.060234	0.058414	0.0601777
	Fig. 9l															F9.l	p-value
	7 dpf																sox9a	sox9b	col2a1a
	sox9a		repeat 1			Avg	repeat 2			Avg	repeat 3			Avg		aso	4.52968e-05	2.51887e-05	0.000148
		ctrl	0.228947	0.205923	0.214706	0.216525	0.254618	0.225083	0.218875	0.232859	0.200543	0.198771	0.189241	0.196185		aso nong4 2	0.441688	0.069887	0.183957
		aso	1.45388	1.41608	1.42415	1.43137	1.3991	1.42853	1.43319	1.42027	1.26542	1.26607	1.20965	1.24705		h-WRN	2.21493e-05	3.35608e-06	8.54299e-06
		aso nong4 2	0.236741	0.211095	0.210063	0.2193	0.198758	0.192055	0.212476	0.201096	0.188579	0.190716	0.192355	0.19055		h-WRN mutant	0.34592	0.051445	0.024248
		h-WRN	1.11478	1.11059	1.20814	1.1445	1.26542	1.26607	1.20965	1.24705	1.11903	1.10847	1.11057	1.11269
		h-WRN mutant	0.192776	0.195806	0.214375	0.200986	0.225391	0.220004	0.204617	0.216671	0.172658	0.185419	0.180397	0.179491
	sox9b		repeat 1				repeat 2				repeat 3
		ctrl	0.018135	0.009925	0.013573	0.0138777	0.015325	0.014688	0.011593	0.0138687	0.009875	0.011053	0.012704	0.0112107
		aso	0.529663	0.54109	0.432735	0.501163	0.608273	0.552901	0.574881	0.578685	0.531192	0.528047	0.493675	0.517638
		aso nong4 2	0.008073	0.00911	0.009017	0.00873333	0.009816	0.011733	0.010426	0.0106583	0.011528	0.0109	0.010885	0.0111043
		h-WRN	0.439056	0.466253	0.498285	0.467865	0.521773	0.505945	0.501006	0.509575	0.499121	0.503369	0.511036	0.504509
		h-WRN mutant	0.012361	0.009649	0.010225	0.010745	0.009118	0.010554	0.011837	0.010503	0.009874	0.009035	0.012045	0.010318
	col2a1a		repeat 1				repeat 2				repeat 3
		ctrl	0.361954	0.32803	0.300257	0.33008	0.305877	0.332154	0.317249	0.318427	0.289145	0.296705	0.299817	0.295222
		aso	1.4579	1.47057	1.52639	1.48495	1.25691	1.22371	1.20958	1.23007	1.33675	1.32891	1.41487	1.36018
		aso nong4 2	0.291046	0.287664	0.303425	0.294045	0.301912	0.295617	0.294113	0.297214	0.227549	0.207248	0.216362	0.217053
		h-WRN	1.25674	1.28973	1.29078	1.27908	1.35845	1.32067	1.30062	1.32658	1.2289	1.21746	1.20588	1.21742
		h-WRN mutant	0.255497	0.250872	0.290045	0.265471	0.248939	0.227158	0.250421	0.242173	0.199843	0.179057	0.211748	0.196883
	Fig. 9m
	14 dpf															F9.m	p-value
	sox9a		repeat 1			Avg	repeat 2			Avg	repeat 3			Avg			sox9a	sox9b	col2a1a
		ctrl	0.757839	0.630148	0.813961	0.733983	0.878443	0.749368	0.795025	0.807612	0.772302	0.784515	0.697083	0.7513		aso	4.35172e-05	3.36543e-06	1.5931e-06
		aso	2.148	1.99872	1.85645	2.00106	1.92612	1.95371	2.11822	1.99935	1.77309	1.82674	1.88527	1.82837		aso nong4 2	0.034303	0.289389	0.270734
		aso nong4 2	0.541443	0.564851	0.729299	0.611864	0.636521	0.778492	0.703659	0.706224	0.588549	0.621321	0.664038	0.624636		h-WRN	1.34929e-05	7.24245e-07	3.143e-07
		h-WRN	2.319	2.33405	1.97409	2.20905	2.11086	2.146	2.20862	2.15516	2.11105	2.01978	2.00296	2.0446		h-WRN mutant	0.115258	0.791509	0.374861
		h-WRN mutant	0.56899	0.623417	0.665808	0.619405	0.702954	0.718223	0.805439	0.742205	0.649098	0.678922	0.710202	0.679407
	sox9b		repeat 1				repeat 2				repeat 3
		ctrl	0.090211	0.083254	0.080009	0.0844913	0.068453	0.072139	0.077048	0.0725467	0.075123	0.070459	0.069582	0.0717213
		aso	1.55031	1.26971	1.40191	1.40731	1.38195	1.27501	1.27751	1.31149	1.44567	1.40928	1.42396	1.4263
		aso nong4 2	0.08905	0.088216	0.083482	0.086916	0.081214	0.073506	0.077219	0.077313	0.088725	0.083153	0.076349	0.0827423
		h-WRN	1.37166	1.32815	1.25706	1.31896	1.40567	1.38927	1.33851	1.37782	1.28937	1.30276	1.3126	1.30158
		h-WRN mutant	0.073484	0.065959	0.061226	0.0668897	0.075343	0.078092	0.069883	0.0744393	0.082743	0.085009	0.079114	0.0822887
	col2a1a		repeat 1				repeat 2				repeat 3
		ctrl	0.862003	0.802954	0.796383	0.820447	0.735249	0.771902	0.814605	0.773919	0.772518	0.813529	0.756109	0.780719
		aso	3.25105	3.00764	3.00997	3.08955	2.97413	2.90245	2.96083	2.94581	3.11073	3.09547	3.08251	3.09623
		aso nong4 2	0.909531	0.871244	0.938606	0.90646	0.829712	0.800453	0.91222	0.847462	0.785692	0.773219	0.769038	0.775983
		h-WRN	2.89109	2.84612	2.99232	2.90984	3.16657	3.07941	3.11748	3.12115	2.9754	2.87459	2.90987	2.91996
		h-WRN mutant	0.748665	0.793281	0.881003	0.80765	0.669043	0.721893	0.707458	0.699465	0.812305	0.752496	0.728196	0.764332

## Sheet: F9.nop
	Fig. 9n															Fig9.n	p-value
	3 dpf																0.05ng/ul	0.1ng/ul
	sox9a		repeat 1			Avg	repeat 2			Avg	repeat 3			Avg		3 dpf	2.15127e-06	2.11866-E06
		ctrl	0.573836	0.586241	0.649582	0.60322	0.607219	0.558906	0.504973	0.557033	0.433369	0.697338	0.576394	0.569034		7 dpf	1.6004e-05	1.22195e-06
		0.05ng/ul	0.012257	0.012173	0.009649	0.0113597	0.011281	0.012306	0.012398	0.011995	0.011092	0.011338	0.009825	0.0107517		14 dpf	9.05223e-05	5.95006e-05
		0.1ng/ul	0.008734	0.009824	0.008672	0.00907667	0.007909	0.008124	0.009275	0.008436	0.011273	0.009206	0.009178	0.00988567
	sox9b		repeat 1				repeat 2				repeat 3
		ctrl	0.549367	0.492538	0.508004	0.516636	0.417116	0.520094	0.521091	0.4861	0.485167	0.499121	0.495199	0.493162
		0.05ng/ul	0.006058	0.005339	0.005701	0.00569933	0.007116	0.008109	0.007282	0.00750233	0.005187	0.00504	0.006173	0.00546667
		0.1ng/ul	0.004295	0.004156	0.005291	0.00458067	0.005178	0.004366	0.004197	0.00458033	0.005011	0.004983	0.004824	0.00493933
	col2a1a		repeat 1				repeat 2				repeat 3
		ctrl	0.830017	0.786144	0.865213	0.827125	0.923187	1.00674	0.935164	0.95503	1.04327	0.995891	1.12378	1.05432
		0.05ng/ul	0.089123	0.090526	0.091499	0.0903827	0.088161	0.092731	0.098147	0.093013	0.0904011	0.089921	0.100994	0.093772
		0.1ng/ul	0.091557	0.090578	0.099581	0.0939053	0.072514	0.066589	0.075239	0.0714473	0.078299	0.080119	0.077542	0.0786533
	Fig 9o															Fig9.o	p-value
	7 dpf																0.05ng/ul	0.1ng/ul
	sox9a		repeat 1			Avg	repeat 2			Avg	repeat 3			Avg		3 dpf	7.4605e-07	7.30047e-07
		ctrl	1.20497	1.30913	1.06652	1.19354	1.37871	1.25403	1.22632	1.28636	1.13766	1.14707	1.14829	1.14434		7 dpf	2.16725e-05	2.1549e-05
		0.05ng/ul	0.169253	0.164007	0.159383	0.164214	0.120458	0.137852	0.126788	0.128366	0.152426	0.155047	0.149136	0.152203		14 dpf	9.88868e-07	9.66363e-07
		0.1ng/ul	0.112908	0.104593	0.110205	0.109235	0.113586	0.108457	0.106369	0.109471	0.09758	0.109557	0.106763	0.104633
	sox9b		repeat 1				repeat 2				repeat 3
		ctrl	0.953692	0.856603	0.996586	0.935627	0.908058	0.994289	1.13004	1.0108	1.02988	1.09974	1.12856	1.08606
		0.05ng/ul	0.016245	0.015639	0.015375	0.015753	0.014732	0.017008	0.016537	0.0160923	0.013218	0.014307	0.013955	0.0138267
		0.1ng/ul	0.014772	0.01409	0.012877	0.013913	0.015882	0.013796	0.013029	0.0142357	0.014288	0.013253	0.013226	0.013589
	col2a1a		repeat 1				repeat 2				repeat 3
		ctrl	2.21945	2.20671	1.96426	2.13014	1.82677	1.96054	1.91137	1.89956	2.09743	2.11382	2.11009	2.10711
		0.05ng/ul	0.181328	0.175281	0.194326	0.183645	0.172305	0.177383	0.177294	0.175661	0.160558	0.167294	0.167908	0.165253
		0.1ng/ul	0.12032	0.105992	0.105044	0.110452	0.096485	0.117025	0.110928	0.108146	0.107393	0.085332	0.089017	0.093914
	Fig. 9p															Fig9.o	p-value
	14 dpf																0.05ng/ul	0.1ng/ul
	sox9a		repeat 1			Avg	repeat 2			Avg	repeat 3			Avg		3 dpf	0.000203	0.000197
		ctrl	2.89763	2.8994	2.76212	2.85305	3.00447	2.68194	2.89041	2.85894	2.20289	2.5798	2.56185	2.44818		7 dpf	1.41638e-05	1.22128e-05
		0.05ng/ul	0.529081	0.600902	0.557283	0.562422	0.453722	0.490805	0.511937	0.485488	0.442817	0.479214	0.492025	0.471352		14 dpf	3.06398e-05	2.41743e-05
		0.1ng/ul	0.35635	0.273006	0.298537	0.309298	0.294173	0.299085	0.27503	0.289429	0.336754	0.299675	0.317369	0.317933
	sox9b		repeat 1				repeat 2				repeat 3
		ctrl	1.99373	1.89454	1.8869	1.92506	1.73202	1.7964	1.90837	1.81226	2.04244	1.87268	1.83557	1.9169
		0.05ng/ul	0.074256	0.076044	0.091523	0.0806077	0.077913	0.0802358	0.0811249	0.0797579	0.093271	0.081825	0.080056	0.0850507
		0.1ng/ul	0.06524	0.071558	0.069738	0.0688453	0.057311	0.064981	0.06409	0.0621273	0.055672	0.056131	0.052489	0.054764
	col2a1a		repeat 1				repeat 2				repeat 3
		ctrl	4.05793	3.95851	3.83467	3.95037	3.81076	3.60669	3.59238	3.66994	4.20563	4.13753	4.11563	4.15293
		0.05ng/ul	0.903116	0.873952	0.930644	0.902571	0.752461	0.891404	0.798125	0.813997	0.789399	0.771043	0.706691	0.755711
		0.1ng/ul	0.725124	0.552087	0.731845	0.669685	0.624311	0.608155	0.622481	0.618316	0.489763	0.527099	0.505816	0.507559
