# Supplementary material for: WRN promotes bone development and growth by unwinding SHOX-G-quadruplexes via its helicase activity in Werner Syndrome
Source: Nat Commun. 2022 Sep 16;13:5456. doi: 10.1038/s41467-022-33012-6 (PMC9481537; doi:10.1038/s41467-022-33012-6)
Supplement: Supplementary file 4 — Source Data [file 41467_2022_33012_MOESM4_ESM.zip › source data/supplementary figures source data/SF1.xlsx]

## Sheet: SF.1e
	40 dpf	WT	wrn-/-		SF.1e	statistics
		1.01	0.56		wrn-/-	2.92555e-21
		1.17	0.41
		1.18	0.32
		1.17	0.51
		1.15	0.23
		0.98	0.34
		0.99	0.45
		0.87	0.62
		1.23	0.21
		0.91	0.34
		0.78	0.52
		0.81	0.42
		0.87	0.45
		0.92	0.36
		0.98	0.39
		0.92	0.48
		0.95	0.37
		0.89	0.42
		0.75	0.29
		0.81	0.31
		0.82	0.44
		0.91	0.37
		1.02	0.25
		1.08	0.26
		0.93	0.19
