# Supplementary material for: WRN promotes bone development and growth by unwinding SHOX-G-quadruplexes via its helicase activity in Werner Syndrome
Source: Nat Commun. 2022 Sep 16;13:5456. doi: 10.1038/s41467-022-33012-6 (PMC9481537; doi:10.1038/s41467-022-33012-6)
Supplement: Supplementary file 4 — Source Data [file 41467_2022_33012_MOESM4_ESM.zip › source data/supplementary figures source data/SF10.xlsx]

## Sheet: SF10.ac
SF. 10a	14 dpf														SF10.a	p-value
	sox5															wrn	rescue
		WT			Avg	wrn-/-			Avg	rescue			Avg		sox5	0.000247	0.109464
	Repeat1	1.25479	1.08914	1.13647	1.16013	0.007581	0.008416	0.008572	0.00818967	0.913564	0.992075	0.909556	0.938398		sox6	0.010475	0.084753
															sox9b	6.86411e-07	0.001
		WT				wrn-/-				rescue
	Repeat2	1.48326	1.34625	1.50968	1.4464	0.009838	0.012556	0.011308	0.011234	1.11407	1.0525	1.02712	1.06456
		WT				wrn-/-				rescue
	Repeat3	1.09126	1.18447	1.12292	1.13288	0.007228	0.008309	0.008092	0.00787633	1.11303	1.10185	0.984331	1.0664
	sox6
		WT			Avg	wrn-/-			Avg	rescue			Avg
	Repeat1	0.98002	1.17435	0.976294	1.04356	0.006853	0.007229	0.007389	0.007157	0.482731	0.586907	0.594112	0.554583
		WT				wrn-/-				rescue
	Repeat2	0.913027	1.09711	1.08033	1.03016	0.009002	0.009971	0.008166	0.00904633	0.782615	0.714018	0.800229	0.765621
		WT				wrn-/-				rescue
	Repeat3	0.889307	0.864125	0.971529	0.90832	0.007152	0.006624	0.006058	0.00661133	0.631026	0.591749	0.667285	0.63002
	sox9b
		WT			Avg	wrn-/-			Avg	rescue			Avg
	Repeat1	2.20949	1.95366	1.92782	2.03032	0.094881	0.092306	0.091745	0.0929773	1.60323	1.69782	1.69951	1.66685
		WT				wrn-/-				rescue
	Repeat2	2.14264	2.08577	2.13392	2.12078	0.115802	0.107249	0.105006	0.109352	1.77209	1.70122	1.71443	1.72925
		WT				wrn-/-				rescue
	Repeat3	1.99649	2.09003	1.92472	2.00374	0.098733	0.11452	0.114909	0.109387	1.74898	1.72508	1.68009	1.71805
SF. 10c	21 dpf														SF10.c	p-value
	sox5															wrn	rescue
		WT			Avg	wrn-/-			Avg	rescue			Avg		sox5	4.68951e-06	0.004421
	Repeat1	2.93419	2.86342	2.72637	2.84133	0.629043	0.705846	0.683217	0.672702	2.087	2.11644	2.2297	2.14438		sox6	0.000303	0.018172
															sox9b	5.40393e-06	0.021326
		WT				wrn-/-				rescue
	Repeat2	2.56914	2.87238	2.62709	2.68954	0.682344	0.636271	0.587011	0.635209	1.80234	1.75212	1.77639	1.77695
		WT				wrn-/-				rescue
	Repeat3	2.70958	2.61161	2.62909	2.65009	0.702854	0.685033	0.713009	0.700299	1.69312	1.72158	1.72205	1.71225
	sox6
		WT			Avg	wrn-/-			Avg	rescue			Avg
	Repeat1	2.44932	2.62608	2.59004	2.55515	0.737169	0.814369	0.829172	0.79357	1.79235	1.72632	1.684	1.73422
		WT				wrn-/-				rescue
	Repeat2	2.20073	2.32896	2.44209	2.32392	0.796354	0.821873	0.724115	0.780781	1.6431	1.67534	1.52841	1.61562
		WT				wrn-/-				rescue
	Repeat3	2.11842	2.04559	2.19057	2.11819	0.590422	0.653627	0.655826	0.633292	1.8849	1.90287	1.91459	1.90079
	sox9b
		WT			Avg	wrn-/-			Avg	rescue			Avg
	Repeat1	4.20073	4.24085	4.30391	4.2485	0.218934	0.286107	0.195773	0.233605	3.62065	3.71789	3.7148	3.68445
		WT				wrn-/-				rescue
	Repeat2	3.72599	3.90042	3.95164	3.85935	0.147263	0.159844	0.152916	0.153341	3.50578	3.42461	3.51572	3.48204
		WT				wrn-/-				rescue
	Repeat3	4.14758	4.21926	4.03583	4.13422	0.259113	0.250746	0.243865	0.251241	3.58798	3.71785	3.60256	3.63613
