# Supplementary material for: WRN promotes bone development and growth by unwinding SHOX-G-quadruplexes via its helicase activity in Werner Syndrome
Source: Nat Commun. 2022 Sep 16;13:5456. doi: 10.1038/s41467-022-33012-6 (PMC9481537; doi:10.1038/s41467-022-33012-6)
Supplement: Supplementary file 4 — Source Data [file 41467_2022_33012_MOESM4_ESM.zip › source data/supplementary figures source data/SF11.xlsx]

## Sheet: SF11.cd
	Fig. 11c	repeat 1	repeat 2	repeat 3		Fig11.c	p-value
	CTR(hESC)	0.2	0.2	0		shWRN1#	7.608e-05
	shWRN1# (hESC)	32.5	29.6	26.4		rescue	9.78933e-07
	rescue (hESC)	14.1	13.2	13.8
	Fig. 11d	repeat 1	repeat 2	repeat 3		Fig11.d	p-value
	CTR(hMSC)	0	0	0.1		shWRN1#	1.69341e-06
	shWRN1# (hMSC)	30.1	28.9	31.3		rescue	1.61101e-06
	rescue (hMSC)	14.1	13.5	14.6
