# Supplementary material for: WRN promotes bone development and growth by unwinding SHOX-G-quadruplexes via its helicase activity in Werner Syndrome
Source: Nat Commun. 2022 Sep 16;13:5456. doi: 10.1038/s41467-022-33012-6 (PMC9481537; doi:10.1038/s41467-022-33012-6)
Supplement: Supplementary file 4 — Source Data [file 41467_2022_33012_MOESM4_ESM.zip › source data/supplementary figures source data/SF12.xlsx]

## Sheet: SF12.ab
	SF.12a		Repeat 1			Avg		Repeat 2			Avg		Repeat 3			Avg		SF12.a	p-value
		vector	0.019245	0.025816	0.021193	0.0220847	vector	0.017143	0.014251	0.018236	0.0165433	vector	0.012842	0.012833	0.011926	0.0125337		Full-WRN	0.005069
		Full-WRN	0.079127	0.062279	0.075177	0.0721943	Full-WRN	0.054773	0.060225	0.058493	0.0578303	Full-WRN	0.041235	0.052719	0.049733	0.0478957		X-WRN	0.032493
		X-WRN	0.038955	0.042345	0.040071	0.040457	X-WRN	0.031192	0.037194	0.029257	0.0325477	X-WRN	0.028766	0.031862	0.035399	0.032009		K-WRN	0.002792
		K-WRN	0.016249	0.014798	0.011325	0.014124	K-WRN	0.015409	0.011337	0.009633	0.0121263	K-WRN	0.012348	0.009818	0.014652	0.0122727		R-WRN	0.001154
		R-WRN	0.000852	0.000684	0.000739	0.000758333	R-WRN	0.000737	0.000955	0.001047	0.000913	R-WRN	0.000723	0.000628	0.000908	0.000753		F-WRN	0.00116
		F-WRN	0.000756	0.000802	0.000914	0.000824	F-WRN	0.000799	0.000693	0.000758	0.00075	F-WRN	0.001122	0.000996	0.001182	0.0011
	SF.12b		Repeat 1			Avg		Repeat 2			Avg		Repeat 3			Avg		SF12.b	p-value
		vector	1.52095	1.48574	1.38655	1.46442	vector	1.20711	1.15653	0.912787	1.09214	vector	1.45833	1.51956	1.3927	1.45686		Full-WRN	4.10947e-05
		Full-WRN	8.57232	8.09978	8.58406	8.41872	Full-WRN	8.3326	9.06457	9.657	9.01806	Full-WRN	9.60459	10.5539	9.01044	9.72298		X-WRN	0.009768
		X-WRN	7.22107	7.56175	6.92597	7.23626	X-WRN	7.03529	7.28521	6.85156	7.05735	X-WRN	6.14196	6.78529	6.00922	6.31216		K-WRN	0.000147
		K-WRN	3.1052	2.98875	2.73983	2.94459	K-WRN	3.79411	3.00744	3.6376	3.47972	K-WRN	2.54981	3.12264	2.95473	2.87573		R-WRN	1.7866e-05
		R-WRN	0.005753	0.004218	0.006739	0.00557	R-WRN	0.006004	0.004492	0.006127	0.005541	R-WRN	0.006485	0.007731	0.004587	0.00626767		F-WRN	1.78842e-05
		F-WRN	0.008729	0.009033	0.005261	0.00767433	F-WRN	0.009258	0.009975	0.009503	0.00957867	F-WRN	0.007851	0.006296	0.006914	0.00702033
