# Supplementary material for: WRN promotes bone development and growth by unwinding SHOX-G-quadruplexes via its helicase activity in Werner Syndrome
Source: Nat Commun. 2022 Sep 16;13:5456. doi: 10.1038/s41467-022-33012-6 (PMC9481537; doi:10.1038/s41467-022-33012-6)
Supplement: Supplementary file 4 — Source Data [file 41467_2022_33012_MOESM4_ESM.zip › source data/supplementary figures source data/SF13.xlsx]

## Sheet: SF13.efg
SF13. e	Fold Enrichment																SF13.e	p-value
		Repeat 1			Avg		Repeat 2			Avg		Repeat 3			Avg			0.000528
	Negative Ab (IgG)	1	1	1	1	Negative Ab (IgG)	1	1	1	1	Negative Ab (IgG)	1	1	1	1
	CTR	10.0412	9.69334	9.64423	9.79291	CTR	13.5855	14.7434	11.7778	13.3689	CTR	11.3059	12.7462	13.1683	12.4068
SF13. f	Fold Enrichment																SF13.f	p-value
		Repeat 1			Avg		Repeat 2			Avg		Repeat 3			Avg		ctr	0.001961
	Negative Ab (IgG)	1	1	1	1	Negative Ab (IgG)	1	1	1	1	Negative Ab (IgG)	1	1	1	1		shWRN1#	5.9191e-05
	CTR	4.31392	3.66863	3.49089	3.82448	CTR	4.45369	5.23431	4.89395	4.86065	CTR	5.54727	6.03852	5.3037	5.62983		shWRN2#	2.60858e-05
	shWRN1#	17.2916	14.7741	16.9357	16.3338	shWRN1#	21.7057	17.4481	19.7804	19.6447	shWRN1#	16.4384	19.0537	18.2902	17.9274
	shWRN2#	17.0654	19.0273	19.1729	18.4219	shWRN2#	15.8785	16.0333	17.3516	16.4211	shWRN2#	13.6516	16.2009	18.3664	16.073
SF13. g		repeat 1			Avg.	repeat 2			Avg.	repeat 3			Avg.		SF13.g	p-value
	Pu18	31.9644	32.3048	32.5189	32.2627	32.0651	32.4707	31.8625	32.1328	33.0446	32.5523	32.1318	32.5762		pu18-Mut	2.44063e-05
	Pu18-Mutation	17.1183	16.3641	16.4275	16.6366	17.8863	18.0274	17.8199	17.9112	18.0975	19.8472	18.5726	18.8391		h-shox-G4	0.000505
	h-shox-G4	42.9052	41.6871	41.0039	41.8654	39.1121	42.6004	42.1573	41.2899	39.9891	38.5899	38.9963	39.1918

## Sheet: SF13.g
SF13. h	Repeat 1								Repeat 2								Repeat 3
		Luciferase Activity (RLU)			Ratio	Normalized fold change in activity				Luciferase Activity (RLU)			Ratio	Normalized fold change in activity				Luciferase Activity (RLU)			Ratio	Normalized fold change in activity
		Firefly (F)		Renilla (R)	F/R					Firefly (F)		Renilla (R)						Firefly (F)		Renilla (R)
	pGL3	24358574		10244739	2.37767				pGL3	27807133		11405498	2.43805				pGL3	28365464		11581125	2.44928
		26780852		11258787	2.37866					33182744		12690763	2.61472					27533986		11208379	2.45655
		29302248		10075246	2.90834					29740653		11097144	2.68003					31809943		10935621	2.90884
					2.55489	1							2.5776	1							2.60489	1
	Full-Wrn	553831723		12705564	43.5897				Full-Wrn	609411795		12247327	49.7588				Full-Wrn	523464836		11053972	47.3554
		409206346		9971498	41.0376					661072334		10725543	61.6353					568396438		10921318	52.0447
		520774902		11879936	43.8365					613971215		12140884	50.5706					499536191		12062705	41.4116
					42.8213	16.7605							53.9882	20.9452							46.9372	18.0189
	X-Wrn	278231786		8526695	32.6307				X-Wrn	314215782		11585238	27.1221				X-Wrn	400781972		12288701	32.6139
		290147558		10288573	28.201					379902588		10553662	35.9972					359682044		11760934	30.5828
		325669256		10325247	31.5411					336772136		11001983	30.6101					332056817		10844769	30.6191
					30.7909	12.0518							31.2431	12.121							31.2719	12.0051
	K-Wrn	140732404		11352896	12.3962				K-Wrn	163059274		10295377	15.8381				K-Wrn	200183521		11733906	17.0603
		142766588		10790953	13.2302					152399843		11077128	13.7581					139744853		12189321	11.4645
		136898024		10577849	12.942					159810673		10741462	14.8779					145390812		10822394	13.4343
					12.8561	5.03196							14.8247	5.75136							13.9864	5.36926
	R-Wrn	131437275		11905482	11.0401				R-Wrn	132970734		12106938	10.983				R-Wrn	136799634		11900483	11.4953
		155097348		13321765	11.6424					138842699		11750572	11.8158					140980751		11270591	12.5087
		143974118		12927038	11.1374					130842956		11578419	11.3006					139622778		12009644	11.6259
					11.2733	4.41244							11.3665	4.40972							11.8766	4.55936
	F-Wrn	132419737		11443579	11.5715				F-Wrn	143660219		10952177	13.117				F-Wrn	150596724		12009758	12.5395
		155702882		12077534	12.8919					135883906		11432385	11.8859					144770862		11338173	12.7684
		141366257		12511769	11.2987					140229751		11082471	12.6533					149248599		11579866	12.8886
					11.9207	4.66584							12.5521	4.86968							12.7322	4.8878
	SF.13h	P-value
	Full-WRN	X-WRN	K-WRN	R-WRN	F-WRN
	0.000143	0.006278	0.000466	0.00034	0.000376
