# Supplementary material for: WRN promotes bone development and growth by unwinding SHOX-G-quadruplexes via its helicase activity in Werner Syndrome
Source: Nat Commun. 2022 Sep 16;13:5456. doi: 10.1038/s41467-022-33012-6 (PMC9481537; doi:10.1038/s41467-022-33012-6)
Supplement: Supplementary file 4 — Source Data [file 41467_2022_33012_MOESM4_ESM.zip › source data/supplementary figures source data/SF14.xlsx]

## Sheet: SF14.abc
SF14. a		repeat 1			Avg.	repeat 2			Avg.	repeat 3			Avg.		SF14.a	p-value
	Pu18	31.9248	31.5065	32.6277	32.0197	33.8825	32.1749	32.5582	32.8719	30.6905	32.009	31.3411	31.3469		Pu18-Mutation	1.33741e-05
	Pu18-Mutation	15.6627	16.1307	16.5823	16.1252	15.7125	14.0237	17.9968	15.911	15.2243	14.5802	14.1157	14.6401		z-shox-g4	0.000761
	z-shox-g4	38.0965	37.8841	37.3722	37.7843	37.1714	36.5261	36.9028	36.8668	36.1145	37.0933	37.0902	36.766		z-shox-non-g4 1#	3.35586e-05
	z-shox-non-g4 1#	15.2634	16.1479	16.1045	15.8386	14.5037	14.3459	12.4022	13.7506	12.5342	13.9138	14.0065	13.4848		z-shox-non-g4 2#	5.92529e-05
	z-shox-non-g4 2#	14.5766	14.8352	15.3208	14.9109	14.9261	15.5283	14.1472	14.8672	16.6093	15.4482	15.3038	15.7871
SF14. b		Repeat 1			Avg		SF14.b	p-value
	CTR	0.839502	0.914826	0.884295	0.879541		shWRN1#	3.74018e-05
	shWRN1#	0.008946	0.007815	0.008495	0.00841867
		Repeat 2
	CTR	1.13082	0.975306	1.02187	1.04267
	shWRN1#	0.006478	0.007317	0.006524	0.006773
		Repeat 3
	CTR	0.993621	0.984322	1.00637	0.99477
	shWRN1#	0.00685	0.007201	0.007945	0.007332
SF14. c		repeat 1			Avg	repeat 2			Avg	repeat 3			Avg		SF14.c	p-value
	Pu18	33.1476	32.8601	33.3132	33.107	30.9126	34.2267	32.4579	32.5324	35.4062	37.4485	37.9208	36.9252		Pu18-Mutation	0.000269
	Pu18-Mutation	18.1957	15.3617	15.8408	16.4661	14.1586	13.6043	14.0379	13.9336	15.5712	13.9605	12.7512	14.0943		z-shox-G4	0.642754
	z-shox-G4	36.0824	37.2547	37.2189	36.852	34.2839	30.1548	30.0839	31.5075	31.2728	30.1173	30.4739	30.6213		z-shox-G4+ASO	0.000463
	z-shox-G4+ASO	15.4318	14.6094	16.7155	15.5856	12.1772	12.6916	13.7204	12.8631	17.2453	16.7819	16.5827	16.87		z-shox-G4+CTRL	0.1663
	z-shox-G4+CTRL	32.3519	30.4904	30.2967	31.0463	29.1923	28.8413	28.7131	28.9156	32.6519	33.8071	33.1608	33.2066

## Sheet: SF14.def
SF14. d	24 hpf											SF14.d	p-value
	Batch 1		0	0.05	0.1	0.2	0.5	2	5	20			defomred	dead
	N=100	Dead	5	4	12	13	21	16	24	22		0	0.000767	0.00088
		Deformed	0	0	3	6	10	10	22	24		0.05	0.001155	0.001587
		Normal	95	96	85	81	69	74	54	54		0.1	0.000699	0.001087
												0.2	0.001324	0.001846
												0.5	0.005249	0.009644
	Batch 2		0	0.05	0.1	0.2	0.5	2	5	20		2	0.006318	0.009707
	N=70	Dead	2	5	7	7	15	14	15	18		5	0.003651	0.00466
		Deformed	1	0	1	4	9	13	11	21		20	0.035158	0.03753
		Normal	67	65	62	59	46	43	44	31
	Batch 3		0	0.05	0.1	0.2	0.5	2	5	20
	N=98	Dead	3	2	9	7	12	19	21	24
		Deformed	1	0	2	2	5	8	15	16
		Normal	94	96	87	89	81	71	62	58
SF14. e	48 hpf											SF14.e	p-value
	Batch 1		0	0.05	0.1	0.2	0.5	2	5	20			defomred	dead
	N=100	Dead	3	3	7	10	15	21	18	15		0	1.91779e-05	1.83771e-05
		Deformed	1	0	4	1	7	9	11	9		0.05	4.14209e-05	4.23689e-05
		Normal	96	97	89	89	78	70	71	76		0.1	9.88529e-05	0.000101
												0.2	0.000114	0.000142
												0.5	0.000357	0.000484
	Batch 2		0	0.05	0.1	0.2	0.5	2	5	20		2	3.52674e-05	7.50806e-05
	N=100	Dead	0	2	5	4	15	15	12	15		5	0.000149	0.000275
		Deformed	1	1	2	4	8	14	9	12		20	0.006285	0.008316
		Normal	99	97	93	92	77	71	79	73
	Batch 3		0	0.05	0.1	0.2	0.5	2	5	20
	N=86	Dead	0	1	4	5	14	14	12	22
		Deformed	0	2	6	6	11	8	10	18
		Normal	86	83	76	75	61	64	64	46
SF14. f	3 dpf	shox	repeat 1			Avg		repeat 2			Avg		repeat 3			Avg		SF14.f	p-value
		ctrl	1.34715	1.36833	1.23243	1.31597		1.59745	1.68425	1.63328	1.63832		1.66725	1.62018	1.62034	1.63592			0.05ng/ul	0.1ng/ul
		0.05ng/ul	0.086444	0.080519	0.074778	0.0805803		0.072193	0.085173	0.070933	0.0760997		0.071954	0.072436	0.072581	0.0723237		3 dpf	0.00017	0.000162
		0.1ng/ul	0.068215	0.062539	0.060204	0.0636527		0.048263	0.053617	0.056316	0.052732		0.049711	0.055328	0.056009	0.0536827		7 dpf	4.3214e-05	4.0088e-05
																		14 dpf	2.28699e-05	1.92033e-05
	7 dpf	shox	repeat 1					repeat 2					repeat 3
		ctrl	1.83954	1.87622	2.02541	1.91372		2.14736	2.14509	2.08792	2.12679		1.74652	1.77348	1.92604	1.81535
		0.05ng/ul	0.17749	0.198561	0.199434	0.191828		0.183189	0.180516	0.176505	0.18007		0.167319	0.160432	0.160755	0.162835
		0.1ng/ul	0.157211	0.160982	0.157413	0.158535		0.149233	0.146811	0.142017	0.14602		0.130942	0.131877	0.131269	0.131363
	14 dpf	shox	repeat 1					repeat 2					repeat 3
		ctrl	2.40708	2.42184	2.38271	2.40387		2.61439	2.58174	2.52175	2.57262		2.74482	2.69527	2.71353	2.71787
		0.05ng/ul	0.531662	0.487131	0.488054	0.502282		0.495137	0.432194	0.446081	0.457804		0.511427	0.503912	0.502217	0.505852
		0.1ng/ul	0.452118	0.429738	0.416779	0.432878		0.401332	0.397218	0.425116	0.407889		0.399814	0.409743	0.392361	0.400639
