# Supplementary material for: WRN promotes bone development and growth by unwinding SHOX-G-quadruplexes via its helicase activity in Werner Syndrome
Source: Nat Commun. 2022 Sep 16;13:5456. doi: 10.1038/s41467-022-33012-6 (PMC9481537; doi:10.1038/s41467-022-33012-6)
Supplement: Supplementary file 4 — Source Data [file 41467_2022_33012_MOESM4_ESM.zip › source data/supplementary figures source data/SF3.xlsx]

## Sheet: SF3.b-c
SF.3b	Repeat 1													SF3.b	p-value
	Day 0			Avg.	Day 7			Avg.	Day 14			Avg.		Day 7	0.001665
	2.68922	2.43053	2.49977	2.53984	4.4673	4.52889	4.69339	4.5632	5.88114	5.79245	6.16493	5.94618		Day 14	0.000105
	Repeat 2
	Day 0				Day 7				Day 14
	2.36064	2.34821	2.59734	2.4354	4.27027	4.3919	4.20725	4.28981	6.12706	6.00943	5.99166	6.04272
	Repeat 3
	Day 0				Day 7				Day 14
	1.91765	1.66795	1.89776	1.82779	4.85973	5.10558	5.18635	5.05055	5.53088	5.79433	5.92872	5.75131
SF.3c		Repeat 1			Avg.		SF3.c	p-value
	CTR	1.20277	1.07005	1.10319	1.12534		shWRN1	0.000426
	shWRN1	0.07345	0.071086	0.099985	0.081507		shWRN2	0.000484
	shWRN2	0.281325	0.245172	0.202691	0.243063
		Repeat 2
	CTR	0.885332	0.934578	1.00669	0.9422
	shWRN1	0.093466	0.105703	0.112576	0.103915
	shWRN2	0.150185	0.136577	0.143129	0.143297
		Repeat 3
	CTR	0.770468	1.12938	0.857915	0.919254
	shWRN1	0.243106	0.192663	0.214318	0.216696
	shWRN2	0.200396	0.288743	0.225599	0.238246

## Sheet: SF3.defg
SF. 3d	T	Repeat 1															SF3.d	p-value
		Day 0			Avg.		Day 7			Avg.		Day 14			Avg.			shWRN1	shWRN2
	CTR	1.00645	0.813126	0.929957	0.916511	CTR	0.358091	0.465417	0.559063	0.460857	CTR	0.004415	0.003658	0.004099	0.00405733		Day 0	0.000223	1.98368e-05
	shWRN1	0.471372	0.478806	0.482064	0.477414	shWRN1	0.003072	0.004259	0.003069	0.00346667	shWRN1	0.001227	0.002119	0.001815	0.00172033		Day 7	1.17749e-05	1.18096e-05
	shWRN2	0.422781	0.484851	0.407513	0.438382	shWRN2	0.004264	0.003885	0.004367	0.004172	shWRN2	0.00298	0.002183	0.001745	0.00230267		Day 14	0.002491	0.006317
		Repeat 2
		Day 0					Day 7					Day 14
	CTR	1.04327	0.983264	0.805738	0.944089	CTR	0.449907	0.321169	0.535009	0.435362	CTR	0.003815	0.00402	0.002608	0.003481
	shWRN1	0.333707	0.381773	0.452614	0.389365	shWRN1	0.003671	0.004145	0.00342	0.00374533	shWRN1	0.001875	0.001931	0.002056	0.001954
	shWRN2	0.310106	0.422835	0.363882	0.365608	shWRN2	0.003559	0.004034	0.003611	0.00373467	shWRN2	0.001441	0.001718	0.001922	0.00169367
		Repeat 3
		Day 0					Day 7					Day 14
	CTR	0.926613	0.850477	0.997482	0.924857	CTR	0.517006	0.447613	0.520234	0.494951	CTR	0.003771	0.002643	0.003195	0.003203
	shWRN1	0.509228	0.521469	0.500673	0.510457	shWRN1	0.003418	0.003599	0.003774	0.003597	shWRN1	0.001473	0.001533	0.002248	0.00175133
	shWRN2	0.446963	0.412527	0.337286	0.398925	shWRN2	0.003942	0.003945	0.003811	0.00389933	shWRN2	0.001892	0.001806	0.001928	0.00187533
SF. 3e	KDR	Repeat 1															SF3.e	p-value
		Day 0			Avg.		Day 7			Avg.		Day 14			Avg.			shWRN1	shWRN2
	CTR	1.02673	0.823805	0.944116	0.931551	CTR	0.013405	0.016013	0.009557	0.0129917	CTR	0.008732	0.009266	0.00581	0.007936		Day 0	0.001782	0.004132
	shWRN1	0.215304	0.255416	0.209211	0.226644	shWRN1	0.010289	0.012015	0.011241	0.0111817	shWRN1	0.005663	0.004112	0.00686	0.005545		Day 7	0.398258	0.523048
	shWRN2	0.577406	0.488921	0.436005	0.500777	shWRN2	0.009313	0.014326	0.011993	0.0118773	shWRN2	0.00389	0.005093	0.007278	0.00542033		Day 14	0.026803	0.043341
		Repeat 2
		Day 0					Day 7					Day 14
	CTR	1.23151	1.08811	0.753232	1.02428	CTR	0.009553	0.008296	0.011279	0.00970933	CTR	0.009003	0.008352	0.009451	0.00893533
	shWRN1	0.358076	0.389394	0.319405	0.355625	shWRN1	0.011773	0.010033	0.009784	0.01053	shWRN1	0.006552	0.00469	0.006303	0.00584833
	shWRN2	0.518239	0.466271	0.540089	0.5082	shWRN2	0.008822	0.009392	0.01186	0.0100247	shWRN2	0.00372	0.004751	0.007097	0.00518933
		Repeat3
		Day 0					Day 7					Day 14
	CTR	1.03255	0.719226	0.652346	0.801375	CTR	0.012744	0.009533	0.014955	0.0124107	CTR	0.010979	0.007345	0.008402	0.00890867
	shWRN1	0.410004	0.392757	0.348251	0.383671	shWRN1	0.011776	0.010808	0.008798	0.0104607	shWRN1	0.006017	0.007592	0.008743	0.00745067
	shWRN2	0.361802	0.374595	0.392445	0.376281	shWRN2	0.012183	0.00962	0.010622	0.0108083	shWRN2	0.007631	0.005282	0.010099	0.00767067
SF. 3f	SOX6	Repeat 1															SF3.f	p-value
		Day 0			Avg.		Day 7			Avg.		Day 14			Avg.			shWRN1	shWRN2
	CTR	0.675203	0.534902	0.422138	0.544081	CTR	3.76552	4.019	3.54488	3.77647	CTR	8.98317	9.52005	9.74352	9.41558		Day 0	0.795622	0.744338
	shWRN1	0.987595	0.875373	0.814117	0.892362	shWRN1	1.12351	1.4559	1.6711	1.41684	shWRN1	0.587817	0.389243	0.306871	0.427977		Day 7	0.000301	0.002717
	shWRN2	0.391205	0.424511	0.259033	0.35825	shWRN2	2.45179	2.13256	2.22134	2.26856	shWRN2	0.967212	0.932059	1.07254	0.990605		Day 14	0.004254	0.004469
		Repeat 2
		Day 0					Day 7					Day 14
	CTR	0.737094	0.801195	0.706411	0.748233	CTR	4.12734	3.80993	3.92258	3.95328	CTR	6.7958	5.62827	5.8844	6.10282
	shWRN1	0.570059	0.605236	0.493774	0.556356	shWRN1	1.58634	1.69028	1.52494	1.60052	shWRN1	0.990964	1.00742	0.848763	0.949049
	shWRN2	0.908215	0.957649	0.821736	0.895867	shWRN2	2.09956	2.29018	2.17364	2.18779	shWRN2	0.962624	0.920114	0.901637	0.928125
		Repeat 3
		Day 0					Day 7					Day 14
	CTR	0.926711	1.19083	0.969482	1.02901	CTR	4.79482	4.66015	3.97051	4.47516	CTR	6.24077	5.82492	6.51244	6.19271
	shWRN1	1.12725	0.900713	1.08922	1.03906	shWRN1	1.67029	1.43374	1.55679	1.55361	shWRN1	1.0683	0.924392	0.886735	0.959809
	shWRN2	1.49223	1.35078	1.42015	1.42105	shWRN2	1.54729	1.49068	1.55964	1.53254	shWRN2	1.00831	0.905889	0.836338	0.916844
SF. 3g	MMP-10	Repeat 1															SF3.g	p-value
		Day 0			Avg.		Day 7			Avg.		Day 14			Avg.			shWRN1	shWRN2
	CTR	0.458202	0.554206	0.491174	0.501194	CTR	1.09895	1.12717	1.17715	1.13442	CTR	2.24563	2.392	2.16479	2.26747		Day 0	0.727117	0.993674
	shWRN1	0.557761	0.647454	0.552206	0.585807	shWRN1	0.457143	0.506926	0.496035	0.486701	shWRN1	0.256395	0.165311	0.230179	0.217295		Day 7	3.59787e-05	0.000652
	shWRN2	0.467435	0.502619	0.493877	0.487977	shWRN2	0.634495	0.681059	0.526173	0.613909	shWRN2	0.213466	0.298013	0.300628	0.270702		Day 14	0.000152	0.00021
		Repeat 2
		Day 0					Day 7					Day 14
	CTR	0.527193	0.485212	0.503467	0.505291	CTR	1.19537	1.14696	1.07872	1.14035	CTR	2.20139	2.18352	2.09536	2.16009
	shWRN1	0.399121	0.416499	0.366385	0.394002	shWRN1	0.388271	0.426507	0.459877	0.424885	shWRN1	0.172606	0.127589	0.199043	0.166413
	shWRN2	0.586613	0.624279	0.509014	0.573302	shWRN2	0.561084	0.520035	0.492126	0.524415	shWRN2	0.381472	0.251984	0.394137	0.342531
		Repeat 3
		Day 0					Day 7					Day 14
	CTR	0.211749	0.344836	0.221473	0.259353	CTR	1.15934	1.13966	1.13073	1.14324	CTR	1.80145	1.89581	1.78139	1.82622
	shWRN1	0.380993	0.416651	0.406484	0.401376	shWRN1	0.324365	0.371108	0.396881	0.364118	shWRN1	0.089502	0.102911	0.079831	0.090748
	shWRN2	0.175419	0.199749	0.227962	0.201043	shWRN2	0.437802	0.300436	0.427854	0.388697	shWRN2	0.120602	0.273956	0.122917	0.172492

## Sheet: SF3.hijk
SF. 3h	SOX9																SF3.h	p-value
		Repeat 1																shWRN1	shWRN2
		Day 0			Avg		Day 7			Avg		Day 14			Avg		Day 0	0.065037	0.074046
	CTR	1.19701	1.05115	1.09845	1.11554	CTR	3.89588	4.56868	3.36091	3.94182	CTR	6.58091	6.8972	6.38261	6.62024		Day 7	0.000939	0.002747
	shWRN1	0.844958	0.792913	0.828401	0.822091	shWRN1	0.960381	1.07469	1.15234	1.06247	shWRN1	1.27084	1.06903	0.992635	1.11083		Day 14	0.000216	0.000472
	shWRN2	0.852162	0.850776	0.790958	0.831299	shWRN2	1.95311	1.73691	1.83201	1.84068	shWRN2	2.16974	1.87124	1.6275	1.88949
		Repeat 2
		Day 0					Day 7					Day 14
	CTR	1.01266	1.00886	1.10575	1.04242	CTR	3.5815	3.98015	4.29631	3.95265	CTR	5.51593	5.08729	5.29322	5.29881
	shWRN1	0.775303	0.783245	0.796168	0.784905	shWRN1	1.60015	1.59561	1.32356	1.50644	shWRN1	1.01568	0.966492	0.726583	0.902919
	shWRN2	0.761655	0.821379	0.812243	0.798426	shWRN2	2.09531	2.18043	1.94852	2.07475	shWRN2	1.16634	1.49113	1.52794	1.39514
		Repeat 3
		Day 0					Day 7					Day 14
	CTR	0.720248	0.848637	0.955808	0.841564	CTR	3.48814	3.09083	3.0613	3.21342	CTR	5.71316	6.41128	5.98256	6.03567
	shWRN1	0.678395	0.766026	0.820715	0.755045	shWRN1	1.28886	0.947782	1.03012	1.08892	shWRN1	0.936174	1.15006	1.15879	1.08168
	shWRN2	0.789457	0.818739	0.676362	0.761519	shWRN2	2.13284	2.10879	2.04346	2.09503	shWRN2	1.23343	1.24566	1.30683	1.26197
SF. 3i	COL2A1																SF3.i	p-value
		Repeat 1																shWRN1	shWRN2
		Day 0			Avg.		Day 7			Avg.		Day 14			Avg.		Day 0	0.190518	0.05677
	CTR	1.44099	1.32646	1.34467	1.37071	CTR	4.47086	5.01277	4.42991	4.63785	CTR	7.98623	8.73248	6.48052	7.73308		Day 7	0.002813	0.002182
	shWRN1	1.12712	1.14185	1.00873	1.09257	shWRN1	2.00612	1.76299	1.83668	1.8686	shWRN1	1.34568	1.41986	1.3342	1.36658		Day 14	0.000497	0.003134
	shWRN2	0.794461	0.794722	0.823988	0.80439	shWRN2	1.89141	1.70931	1.71438	1.7717	shWRN2	3.03599	2.74567	2.86709	2.88292
		Repeat 2
		Day 0					Day 7					Day 14
	CTR	1.3117	1.22688	1.29801	1.27886	CTR	3.58191	3.6209	3.91447	3.70576	CTR	5.99006	6.24274	6.51043	6.24774
	shWRN1	0.753779	0.707128	0.781146	0.747351	shWRN1	1.82141	1.99624	1.89466	1.9041	shWRN1	1.30863	1.13756	1.11507	1.18709
	shWRN2	0.580627	0.498147	0.413805	0.497526	shWRN2	1.92801	2.07898	1.77024	1.92574	shWRN2	2.41997	2.59034	2.28857	2.43296
		Repeat 3
		Day 0					Day 7					Day 14
	CTR	0.709594	0.981924	0.966273	0.88593	CTR	3.44571	3.72465	4.11673	3.76236	CTR	6.32232	5.80979	6.18842	6.10684
	shWRN1	0.845829	0.881356	0.796431	0.841205	shWRN1	2.08982	2.20932	2.15863	2.15259	shWRN1	0.972048	1.00489	0.741556	0.906166
	shWRN2	0.789436	0.800112	0.810931	0.80016	shWRN2	1.93523	2.12057	1.80666	1.95415	shWRN2	1.20672	1.21159	1.39974	1.27268
SF.3 j	ACAN																SF3.j	p-value
		Repeat 1																shWRN1	shWRN2
		Day 0			Avg.		Day 7			Avg.		Day 14			Avg.		Day 0	0.835163	0.091886
	CTR	1.23456	1.37643	1.37079	1.32726	CTR	2.67459	2.99621	2.80337	2.82472	CTR	4.02161	3.47695	3.68327	3.72728		Day 7	0.000215	3.60014e-05
	shWRN1	1.24398	1.12135	1.12932	1.16488	shWRN1	1.01624	1.08453	0.944469	1.01508	shWRN1	0.095144	0.084557	0.101648	0.093783		Day 14	1.03563e-05	7.0832e-06
	shWRN2	1.00129	1.00233	0.997131	1.00025	shWRN2	0.892369	1.00971	0.912673	0.938251	shWRN2	0.765288	0.743097	0.601226	0.703204
		Repeat 2
		Day 0					Day 7					Day 14
	CTR	1.27934	1.19347	1.09224	1.18835	CTR	2.54948	2.80245	2.85949	2.73714	CTR	3.53789	3.64049	3.49952	3.5593
	shWRN1	1.12356	1.18599	1.0491	1.11955	shWRN1	1.09411	1.04034	1.10547	1.07997	shWRN1	0.101993	0.211992	0.233079	0.182355
	shWRN2	0.751668	0.896349	0.923648	0.857222	shWRN2	0.822005	0.743166	0.853566	0.806246	shWRN2	0.468175	0.432877	0.347513	0.416188
		Repeat 3
		Day 0					Day 7					Day 14
	CTR	0.878004	0.915409	1.08573	0.959716	CTR	2.44126	2.5271	2.67253	2.54696	CTR	3.47762	3.59955	3.62488	3.56735
	shWRN1	0.997821	1.11918	1.2394	1.1188	shWRN1	1.2368	1.3341	1.37516	1.31535	shWRN1	0.459504	0.420071	0.494285	0.457953
	shWRN2	0.643166	0.688217	0.709667	0.68035	shWRN2	0.899624	0.939672	0.857084	0.898793	shWRN2	0.620973	0.553816	0.643562	0.606117
SF. 3k	COL10A1																SF3.j	p-value
		Repeat 1																shWRN1	shWRN2
		Day 0			Avg.		Day 7			Avg.		Day 14			Avg.		Day 0	0.322792	0.938809
	CTR	0.789207	0.703422	0.772616	0.755082	CTR	2.34058	3.01924	2.63181	2.66388	CTR	2.89467	2.97608	2.95403	2.94159		Day 7	0.038056	0.04333
	shWRN1	0.920953	1.09266	0.830155	0.947923	shWRN1	0.901279	1.0999	0.948862	0.983347	shWRN1	0.253663	0.314917	0.337126	0.301902		Day 14	0.00018	0.000167
	shWRN2	1.24507	1.0348	1.13004	1.13663	shWRN2	0.987346	0.884308	1.03405	0.96857	shWRN2	0.224631	0.291105	0.202748	0.239495
		Repeat 2
		Day 0					Day 7					Day 14
	CTR	0.808425	0.725584	0.977502	0.83717	CTR	1.39049	2.0021	1.45431	1.61563	CTR	2.52792	2.43309	2.83899	2.6
	shWRN1	1.11337	1.08712	1.14958	1.11669	shWRN1	0.828962	0.683074	0.943844	0.818627	shWRN1	0.208398	0.212394	0.231835	0.217542
	shWRN2	0.822541	0.999159	0.832937	0.884879	shWRN2	0.997286	0.853264	0.902117	0.917556	shWRN2	0.070992	0.095901	0.114562	0.0938183
		Repeat 3
		Day 0					Day 7					Day 14
	CTR	1.26747	1.05197	1.122	1.14714	CTR	1.37036	1.59087	1.71813	1.55979	CTR	2.2014	2.53228	2.27128	2.33499
	shWRN1	1.11969	1.12268	1.12472	1.12237	shWRN1	0.504788	0.622191	0.657914	0.594964	shWRN1	0.202643	0.211778	0.233465	0.215962
	shWRN2	0.715396	0.835417	0.722846	0.757886	shWRN2	0.726544	0.812507	0.753068	0.76404	shWRN2	0.142215	0.109297	0.196931	0.149481
