# Supplementary material for: WRN promotes bone development and growth by unwinding SHOX-G-quadruplexes via its helicase activity in Werner Syndrome
Source: Nat Commun. 2022 Sep 16;13:5456. doi: 10.1038/s41467-022-33012-6 (PMC9481537; doi:10.1038/s41467-022-33012-6)
Supplement: Supplementary file 4 — Source Data [file 41467_2022_33012_MOESM4_ESM.zip › source data/supplementary figures source data/SF4.xlsx]

## Sheet: SF4.c-d
SF. 4c	BCL2														SF4.c	p-value
	d0															shWRN1#	shWRN2#
		Repeat 1			Avg.	Repeat 2			Avg.	Repeat 3			Avg.		Day 0	0.785475	0.293214
	CTR	0.009315	0.010729	0.01006	0.0100347	0.009472	0.011358	0.011928	0.0109193	0.010448	0.010022	0.009273	0.00991433		Day 4	9.33905e-06	2.91436e-05
	shWRN1#	0.008249	0.009143	0.008245	0.00854567	0.012928	0.011007	0.011453	0.011796	0.012301	0.012583	0.009528	0.0114707		Day 9	4.54472e-05	4.42436e-05
	shWRN2#	0.010265	0.011843	0.009932	0.01068	0.008613	0.009275	0.008134	0.008674	0.008195	0.009677	0.009041	0.008971		Day 14	0.000352	4.24419e-05
	d4
		Repeat 1				Repeat 2				Repeat 3
	CTR	0.202119	0.254106	0.203417	0.219881	0.175958	0.182449	0.188729	0.182379	0.211543	0.182269	0.179829	0.191214
	shWRN1#	1.03123	1.14003	1.12553	1.09893	1.19926	1.17208	1.17598	1.18244	1.21275	1.20459	1.19677	1.2047
	shWRN2#	0.998612	0.902378	1.11781	1.00627	1.13446	1.13612	1.15273	1.1411	0.945328	1.11276	1.10855	1.05555
	d9
		Repeat 1				Repeat 2				Repeat 3
	CTR	0.381097	0.420428	0.300915	0.36748	0.289107	0.211436	0.212982	0.237842	0.29848	0.267321	0.301742	0.289181
	shWRN1#	1.5846	1.52971	1.55641	1.55691	1.39443	1.42356	1.45891	1.42563	1.62119	1.5954	1.58604	1.60088
	shWRN2#	1.31966	1.38701	1.44321	1.38329	1.43335	1.43265	1.50308	1.45636	1.33252	1.33625	1.25983	1.30953
	d14
		Repeat 1				Repeat 2				Repeat 3
	CTR	1.11867	1.12386	0.810835	1.01779	1.20721	1.19133	1.00205	1.13353	1.22471	1.17633	0.987244	1.12943
	shWRN1#	2.60839	2.54453	2.80943	2.65412	2.63077	3.30185	3.41822	3.11695	2.82977	2.55472	2.69044	2.69164
	shWRN2#	2.54902	2.45209	2.66971	2.55694	2.5448	3.41909	2.36312	2.77567	2.62936	2.34012	3.38369	2.78439
SF. 4d	CASPASE 8														SF4.d	p-value
	d0															shWRN1#	shWRN2#
		Repeat 1			Avg.	Repeat 2			Avg.	Repeat 3			Avg.		Day 0	0.358169	0.138855
	CTR	0.008853	0.008912	0.011467	0.009744	0.011752	0.012863	0.012439	0.0123513	0.010686	0.011823	0.011137	0.0112153		Day 4	9.42342e-05	1.78193e-06
	shWRN1#	0.00942	0.008146	0.009217	0.00892767	0.009754	0.011317	0.0116	0.0108903	0.009458	0.010281	0.011745	0.0104947		Day 9	1.48853e-06	1.65441e-05
	shWRN2#	0.009518	0.009472	0.011662	0.0102173	0.008532	0.009269	0.010551	0.00945067	0.008531	0.009044	0.009627	0.00906733		Day 14	3.00265e-05	7.27167e-07
	d4
		Repeat 1				Repeat 2				Repeat 3
	CTR	0.130139	0.131491	0.129251	0.130294	0.115722	0.124195	0.124002	0.121306	0.119367	0.118705	0.118539	0.11887
	shWRN1#	0.828967	0.893362	0.914688	0.879006	0.874156	0.903812	0.911454	0.896474	0.996348	1.12305	1.00571	1.0417
	shWRN2#	0.911728	0.909754	0.899206	0.906896	0.893065	0.924716	0.926139	0.91464	0.908522	0.981423	1.00765	0.965865
	d9
		Repeat 1				Repeat 2				Repeat 3
	CTR	0.217644	0.182396	0.181752	0.193931	0.219028	0.245361	0.199892	0.221427	0.232695	0.244256	0.187952	0.221634
	shWRN1#	1.32277	1.31562	1.29758	1.31199	1.25361	1.24079	1.24131	1.24524	1.31872	1.31043	1.30654	1.3119
	shWRN2#	1.26832	1.25921	1.22498	1.25084	1.11638	1.12207	1.11787	1.11878	1.2026	1.21138	1.21467	1.20955
	d14
		Repeat 1				Repeat 2				Repeat 3
	CTR	0.221007	0.202674	0.231642	0.218441	0.179246	0.150417	0.203368	0.177677	0.182135	0.168471	0.154835	0.16848
	shWRN1#	1.74152	1.92204	1.81773	1.82709	2.1153	1.99743	2.23012	2.11428	1.87404	2.10723	2.0416	2.00762
	shWRN2#	1.90724	1.99108	1.82573	1.90802	1.89674	1.70235	1.92249	1.84052	1.92931	1.75394	2.11937	1.93421

## Sheet: SF4.e-f
SF. 4e	BCL2														SF4.e	p-value
	d0															shWRN1#	shWRN2#
		Repeat 1			Avg.	Repeat 2			Avg.	Repeat 3			Avg.		Day 0	0.000175	0.00082
	CTR	0.154923	0.166808	0.162415	0.161382	0.135961	0.130417	0.130442	0.132273	0.116846	0.128679	0.123572	0.123032		Day 7	3.54348e-05	2.60701e-05
	shWRN1#	0.545611	0.51934	0.518137	0.527696	0.615834	0.660259	0.598106	0.624733	0.520327	0.567149	0.556291	0.547922		Day 14	2.24603e-07	1.11338e-05
	shWRN2#	0.422395	0.431518	0.419793	0.424569	0.521337	0.554318	0.527419	0.534358	0.427573	0.436009	0.458171	0.440584
	d7
		Repeat 1				Repeat 2				Repeat 3
	CTR	0.323726	0.307459	0.337502	0.322896	0.314269	0.345202	0.292472	0.317314	0.296844	0.287351	0.288067	0.290754
	shWRN1#	1.20074	1.25731	1.22861	1.22889	1.4087	1.37568	1.38155	1.38864	1.33259	1.32961	1.33809	1.33343
	shWRN2#	1.05284	1.10425	1.11829	1.09179	1.21749	1.21131	1.19857	1.20912	1.20798	1.19958	1.19903	1.2022
	d14
		Repeat 1				Repeat 2				Repeat 3
	CTR	0.294352	0.307236	0.302859	0.301482	0.271938	0.296229	0.293525	0.287231	0.289201	0.316739	0.305822	0.303921
	shWRN1#	2.71366	2.91319	2.94638	2.85774	3.16307	2.78236	2.96041	2.96861	2.89123	2.93741	3.06426	2.9643
	shWRN2#	3.5228	3.33729	3.17295	3.34435	2.91672	3.00259	3.11746	3.01225	3.11423	3.13113	2.90706	3.0508
SF. 4f	CASPASE 8														SF4.f	p-value
	d0															shWRN1#	shWRN2#
		Repeat 1			Avg.	Repeat 2			Avg.	Repeat 3			Avg.		Day 0	2.82321e-07	8.04846e-05
	CTR	0.100937	0.093154	0.097369	0.0971533	0.117238	0.108961	0.100269	0.108823	0.098027	0.097433	0.113785	0.103082		Day 7	6.20135e-06	3.45219e-05
	shWRN1#	1.22809	1.28394	1.08763	1.19988	1.19458	1.18829	1.18972	1.19086	1.25648	1.23691	1.23458	1.24266		Day 14	4.5899e-05	1.47303e-07
	shWRN2#	0.978209	0.993114	0.852003	0.941109	1.11322	1.12749	1.12703	1.12258	1.10148	1.10923	1.10827	1.10633
	d7
		Repeat 1				Repeat 2				Repeat 3
	CTR	0.208968	0.212292	0.230547	0.217269	0.253541	0.249728	0.263997	0.255755	0.256218	0.204392	0.213958	0.224856
	shWRN1#	1.42877	1.43005	1.39964	1.41949	1.40527	1.41786	1.42122	1.41478	1.57123	1.58514	1.42962	1.52866
	shWRN2#	1.25956	1.23012	1.25567	1.24845	1.32591	1.30638	1.29881	1.31037	1.11078	1.15932	1.1685	1.1462
	d14
		Repeat 1				Repeat 2				Repeat 3
	CTR	0.221277	0.211279	0.206423	0.212993	0.211082	0.204586	0.196227	0.203965	0.206417	0.185449	0.196732	0.196199
	shWRN1#	1.98863	2.1174	2.20531	2.10378	2.14584	2.23419	2.42861	2.26954	1.8259	1.95	1.90812	1.89468
	shWRN2#	2.38256	2.10877	2.11644	2.20259	2.21826	2.11734	2.0514	2.129	2.0735	2.11626	2.20842	2.13272
