# Supplementary material for: WRN promotes bone development and growth by unwinding SHOX-G-quadruplexes via its helicase activity in Werner Syndrome
Source: Nat Commun. 2022 Sep 16;13:5456. doi: 10.1038/s41467-022-33012-6 (PMC9481537; doi:10.1038/s41467-022-33012-6)
Supplement: Supplementary file 4 — Source Data [file 41467_2022_33012_MOESM4_ESM.zip › source data/supplementary figures source data/SF5.xlsx]

## Sheet: SF5.a-b
SF. 5a	BLM																SF5.a	p-value
		Repeat 1					Repeat 2					Repeat 3						shWRN1#	shWRN2#
		Day 0			Avg.		Day 0			Avg.		Day 0			Avg.		Day 0	0.096759	0.30753
	CTR	0.245399	0.235807	0.269371	0.250192	CTR	0.256117	0.228524	0.309766	0.264802	CTR	0.480254	0.287043	0.269571	0.345623		Day 4	0.639236	0.211419
	shWRN1	0.185216	0.190437	0.165803	0.180485	shWRN1	0.246964	0.209636	0.237099	0.231233	shWRN1	0.255163	0.203119	0.227854	0.228712		Day 9	0.098624	0.42925
	shWRN2	0.179047	0.198003	0.198611	0.191887	shWRN2	0.212443	0.258712	0.245669	0.238941	shWRN2	0.248501	0.311642	0.302759	0.287634		Day 14	0.16645	0.076877
		Repeat 1					Repeat 2					Repeat 3
		Day 4					Day 4					Day 4
	CTR	0.961077	0.732449	0.854225	0.84925	CTR	1.03893	0.883717	1.25009	1.05758	CTR	0.907661	0.992446	1.32085	1.07365
	shWRN1	1.29605	1.11353	1.00498	1.13818	shWRN1	0.926047	0.994753	1.10732	1.00937	shWRN1	1.00563	0.902583	0.994557	0.96759
	shWRN2	1.22916	1.20253	1.99398	1.47522	shWRN2	1.11488	1.10988	1.15201	1.12559	shWRN2	1.11286	1.0305	1.00113	1.04816
		Repeat 1					Repeat 2					Repeat 3
		Day 9					Day 9					Day 9
	CTR	1.5722	1.28144	1.84135	1.56499	CTR	1.31173	1.71418	1.74912	1.59167	CTR	2.09068	1.56751	1.22385	1.62735
	shWRN1	1.72681	1.64301	1.55914	1.64299	shWRN1	2.00766	1.83524	1.70789	1.85026	shWRN1	2.03103	2.14359	1.95533	2.04332
	shWRN2	1.55396	1.60453	1.61259	1.59036	shWRN2	1.71426	1.50528	1.55836	1.59263	shWRN2	1.79602	1.64292	1.77961	1.73952
		Repeat 1					Repeat 2					Repeat 3
		Day 14					Day 14					Day 14
	CTR	2.59741	2.082	3.31429	2.66457	CTR	2.65512	2.70288	2.49125	2.61642	CTR	3.00117	2.60833	2.36563	2.65838
	shWRN1	2.67045	2.50733	2.63606	2.60461	shWRN1	2.91358	3.00945	3.11788	3.01364	shWRN1	3.04475	3.17259	3.11569	3.11101
	shWRN2	2.44208	2.61256	3.0079	2.68751	shWRN2	2.84997	3.11182	2.97012	2.9773	shWRN2	2.96649	2.90281	3.15308	3.00746
SF. 5b	BLM																SF5.b	p-value
		Repeat 1					Repeat 2					Repeat 3						shWRN1#	shWRN2#
		Day 0			Avg.		Day 0			Avg.		Day 0			Avg.		Day 0	0.173631	0.427046
	CTR	3.76392	3.66044	3.72817	3.71751	CTR	3.84453	3.61553	2.9226	3.46089	CTR	3.09653	3.11485	3.29541	3.16893		Day 7	0.628663	0.902165
	shWRN1	4.17825	3.91102	3.84623	3.9785	shWRN1	4.11055	4.21653	4.00789	4.11166	shWRN1	3.58344	3.2697	3.60394	3.4857		Day 14	0.556251	0.403585
	shWRN2	4.21907	3.99604	3.8528	4.02264	shWRN2	3.84625	3.74021	3.90983	3.83209	shWRN2	2.94783	3.00215	2.97912	2.97637
		Repeat 1					Repeat 2					Repeat 3
		Day 7					Day 7					Day 7
	CTR	5.57964	5.23599	6.01754	5.61106	CTR	6.91728	6.23457	5.81105	6.32097	CTR	6.22744	6.75805	5.33622	6.10723
	shWRN1	6.53479	5.58761	6.25299	6.12513	shWRN1	5.8841	6.1033	6.11705	6.03481	shWRN1	6.22982	6.20549	6.22358	6.21963
	shWRN2	6.51867	5.72486	6.45268	6.23207	shWRN2	6.04271	5.86012	5.99123	5.96469	shWRN2	5.92312	5.85418	6.02199	5.9331
		Repeat 1					Repeat 2					Repeat 3
		Day 14					Day 14					Day 14
	CTR	7.81498	7.89202	8.22392	7.97697	CTR	7.02482	7.7655	6.28416	7.02483	CTR	7.55124	7.69953	8.10356	7.78478
	shWRN1	7.72504	8.0342	8.11652	7.95859	shWRN1	7.58633	7.24019	7.71264	7.51305	shWRN1	7.7731	8.11504	7.93294	7.94036
	shWRN2	8.1231	7.77919	7.90855	7.93695	shWRN2	7.94731	7.05862	7.88254	7.62949	shWRN2	8.22537	8.15731	8.00928	8.13066
