# Supplementary material for: WRN promotes bone development and growth by unwinding SHOX-G-quadruplexes via its helicase activity in Werner Syndrome
Source: Nat Commun. 2022 Sep 16;13:5456. doi: 10.1038/s41467-022-33012-6 (PMC9481537; doi:10.1038/s41467-022-33012-6)
Supplement: Supplementary file 4 — Source Data [file 41467_2022_33012_MOESM4_ESM.zip › source data/supplementary figures source data/SF7.xlsx]

## Sheet: SF7a-b
SF. 7a	Repeat 1					Repeat 2					Repeat 3
	Day 0			Avg.		Day 0			Avg.		Day 0			Avg.		SF.7a	p-value
	0.001028	0.000993	0.001288	0.001103		0.001207	0.001154	0.001084	0.00114833		0.000857	0.001099	0.000901	0.000952333		Day 4	0.006545
																Day 9	9.21892e-05
	Repeat 1					Repeat 2					Repeat 3					Day 14	0.000122
	Day 4					Day 4					Day 4
	0.009911	0.008415	0.010267	0.009531		0.014512	0.015896	0.015002	0.0151367		0.018463	0.016755	0.019491	0.0182363
	Repeat 1					Repeat 2					Repeat 3
	Day 9					Day 9					Day 9
	0.02085	0.018751	0.020637	0.0200793		0.025928	0.021099	0.022835	0.0232873		0.025772	0.023584	0.024667	0.0246743
	Repeat 1					Repeat 2					Repeat 3
	Day 14					Day 14					Day 14
	0.069143	0.065171	0.061482	0.0652653		0.051274	0.058531	0.054866	0.0548903		0.054427	0.053095	0.051122	0.0528813
SF. 7b		Repeat 1			Avg.		SF7.b	p-value
	CTR	0.913488	0.818587	1.00998	0.914019		shSHOX1	0.000158
	shSHOX1#	0.154425	0.162047	0.132551	0.149674		shSHOX2	0.000254
	shSHOX2#	0.257181	0.241009	0.242818	0.247003
		Repeat 2
	CTR	0.851779	0.903526	0.991466	0.91559
	shSHOX1#	0.102482	0.131934	0.112204	0.11554
	shSHOX2#	0.234612	0.20409	0.213885	0.217529
		Repeat 3
	CTR	1.10487	1.0447	1.12202	1.09053
	shSHOX1#	0.091745	0.072213	0.071839	0.078599
	shSHOX2#	0.174662	0.173871	0.185099	0.177877

## Sheet: SF7.cde
SF. 7c		Repeat 1					Repeat 2					Repeat 3					SF7.c	p-value
		Day 0			Avg.		Day 0			Avg.		Day 0			Avg.			shSHOX1#	shSHOX2#
	CTR	0.351105	0.441828	0.438553	0.410495	CTR	0.360624	0.317025	0.376069	0.351239	CTR	0.385916	0.371435	0.416872	0.391408		Day 0	0.588221	0.101017
	shSHOX1#	0.443416	0.539625	0.416816	0.466619	shSHOX1#	0.314553	0.377128	0.348357	0.346679	shSHOX1#	0.427893	0.390093	0.406723	0.408236		Day 4	0.313474	0.027376
	shSHOX2#	0.308163	0.327899	0.333788	0.323283	shSHOX2#	0.341806	0.392152	0.360937	0.364965	shSHOX2#	0.289119	0.297605	0.306352	0.297692		Day 9	0.827589	0.447313
																	Day 14	0.069087	0.164228
		Repeat 1					Repeat 2					Repeat 3
		Day 4					Day 4					Day 4
	CTR	0.525931	0.436598	0.406123	0.456217	CTR	0.530614	0.481632	0.411496	0.474581	CTR	0.505236	0.493854	0.455617	0.484902
	shSHOX1#	0.509342	0.473186	0.421559	0.468029	shSHOX1#	0.443825	0.451129	0.500677	0.46521	shSHOX1#	0.422953	0.488615	0.411315	0.440961
	shSHOX2#	0.311675	0.319107	0.285291	0.305358	shSHOX2#	0.404069	0.419782	0.400214	0.408022	shSHOX2#	0.403051	0.371783	0.362995	0.379276
		Repeat 1					Repeat 2					Repeat 3
		Day 9					Day 9					Day 9
	CTR	0.000655	0.000487	0.000906	0.000682667	CTR	0.001208	0.000893	0.000296	0.000799	CTR	0.000589	0.000733	0.000844	0.000722
	shSHOX1#	0.000911	0.000379	0.000515	0.000601667	shSHOX1#	0.000925	0.000971	0.000887	0.000927667	shSHOX1#	0.001182	0.000244	0.000811	0.000745667
	shSHOX2#	0.000586	0.000707	0.000834	0.000709	shSHOX2#	0.001137	0.000381	0.000737	0.000751667	shSHOX2#	0.000881	0.000757	0.001209	0.000949
		Repeat 1					Repeat 2					Repeat 3
		Day 14					Day 14					Day 14
	CTR	0.000992	0.000783	0.001223	0.000999333	CTR	0.000987	0.001262	0.001039	0.001096	CTR	0.000705	0.000772	0.001221	0.000899333
	shSHOX1#	0.000748	0.000886	0.001051	0.000895	shSHOX1#	0.000915	0.000565	0.000993	0.000824333	shSHOX1#	0.000472	0.000764	0.000994	0.000743333
	shSHOX2#	0.00122	0.000853	0.000779	0.000950667	shSHOX2#	0.000967	0.000912	0.000748	0.000875667	shSHOX2#	0.001005	0.000372	0.000815	0.000730667
SF. 7d	SOX2	Repeat 1					Repeat 2					Repeat 3					SF7.d	p-value
		Day 0			Avg.		Day 0			Avg.		Day 0			Avg.			shSHOX1#	shSHOX2#
	CTR	0.088496	0.116524	0.093455	0.0994917	CTR	0.119753	0.082278	0.099118	0.100383	CTR	0.111248	0.095455	0.170061	0.125588		Day 0	0.644549	0.450229
	shSHOX1#	0.098396	0.085259	0.098847	0.0941673	shSHOX1#	0.091545	0.086334	0.091284	0.089721	shSHOX1#	0.084112	0.136412	0.145029	0.121851		Day 4	0.380723	0.371694
	shSHOX2#	0.092508	0.079824	0.094435	0.0889223	shSHOX2#	0.091024	0.082044	0.091089	0.0880523	shSHOX2#	0.117129	0.113774	0.119014	0.116639		Day 9	0.255288	0.619514
																	Day 14	0.481877	0.323464
		Repeat 1					Repeat 2					Repeat 3
		Day 4					Day 4					Day 4
	CTR	0.023524	0.018044	0.019662	0.02041	CTR	0.020903	0.0171882	0.019062	0.0190511	CTR	0.028917	0.021103	0.0190355	0.0230185
	shSHOX1#	0.022051	0.018203	0.019494	0.019916	shSHOX1#	0.020364	0.0276433	0.017772	0.0219264	shSHOX1#	0.017384	0.026308	0.018279	0.020657
	shSHOX2#	0.029984	0.023805	0.023985	0.0259247	shSHOX2#	0.012215	0.012164	0.013675	0.0126847	shSHOX2#	0.019344	0.019581	0.018621	0.019182
		Repeat 1					Repeat 2					Repeat 3
		Day 9					Day 9					Day 9
	CTR	0.000416	0.00062	0.000676	0.000570667	CTR	0.000486	0.000588	0.000993	0.000689	CTR	0.000802	0.000983	0.000736	0.000840333
	shSHOX1#	0.000693	0.000983	0.000831	0.000835667	shSHOX1#	0.000806	0.000586	0.000848	0.000746667	shSHOX1#	0.000833	0.00104	0.000699	0.000857333
	shSHOX2#	0.000982	0.000939	0.000711	0.000877333	shSHOX2#	0.000793	0.000498	0.000714	0.000668333	shSHOX2#	0.000985	0.000731	0.000432	0.000716
		Repeat 1					Repeat 2					Repeat 3
		Day 14					Day 14					Day 14
	CTR	0.001103	0.000542	0.000791	0.000812	CTR	0.000628	0.000844	0.000742	0.000738	CTR	0.000841	0.00124	0.000916	0.000999
	shSHOX1#	0.000787	0.000855	0.000652	0.000764667	shSHOX1#	0.000559	0.001351	0.000764	0.000891333	shSHOX1#	0.000442	0.000835	0.000682	0.000653
	shSHOX2#	0.000995	0.000538	0.000941	0.000824667	shSHOX2#	0.000844	0.000559	0.000877	0.00076	shSHOX2#	0.000923	0.000574	0.000466	0.000654333
SF. 7e	NANOG	Repeat 1					Repeat 2					Repeat 3					SF7.e	p-value
		Day 0			Avg.		Day 0			Avg.		Day 0			Avg.			shSHOX1#	shSHOX2#
	CTR	0.013116	0.015496	0.013219	0.0139437	CTR	0.014121	0.013545	0.015088	0.0142513	CTR	0.014394	0.015009	0.015526	0.0149763		Day 0	0.904995	0.983113
	shSHOX1#	0.012595	0.013632	0.014457	0.0135613	shSHOX1#	0.013965	0.014522	0.014219	0.0142353	shSHOX1#	0.015687	0.014684	0.015117	0.0151627		Day 4	0.042412	0.194291
	shSHOX2#	0.013182	0.013459	0.013771	0.0134707	shSHOX2#	0.014883	0.014697	0.015005	0.0148617	shSHOX2#	0.014277	0.015226	0.014904	0.0148023		Day 9	0.420465	0.428574
																	Day 14	0.030809	0.312865
		Repeat 1					Repeat 2					Repeat 3
		Day 4					Day 4					Day 4
	CTR	0.079243	0.078274	0.072385	0.076634	CTR	0.058716	0.063978	0.061942	0.0615453	CTR	0.051185	0.064725	0.068127	0.0613457
	shSHOX1#	0.047265	0.052487	0.055499	0.0517503	shSHOX1#	0.056674	0.052769	0.049834	0.0530923	shSHOX1#	0.050983	0.048576	0.045235	0.0482647
	shSHOX2#	0.068106	0.067159	0.061625	0.06563	shSHOX2#	0.048305	0.047626	0.043372	0.0464343	shSHOX2#	0.052466	0.055094	0.047702	0.051754
		Repeat 1					Repeat 2					Repeat 3
		Day 9					Day 9					Day 9
	CTR	0.027328	0.026581	0.029713	0.027874	CTR	0.019867	0.022398	0.023491	0.0219187	CTR	0.018647	0.015723	0.017735	0.0173683
	shSHOX1#	0.020165	0.022194	0.019297	0.020552	shSHOX1#	0.018993	0.020904	0.017548	0.0191483	shSHOX1#	0.017352	0.019278	0.020914	0.0191813
	shSHOX2#	0.020933	0.021768	0.021803	0.0215013	shSHOX2#	0.018514	0.018924	0.020902	0.0194467	shSHOX2#	0.018437	0.016529	0.018036	0.0176673
		Repeat 1					Repeat 2					Repeat 3
		Day 14					Day 14					Day 14
	CTR	0.000123	9.8e-05	0.000202	0.000141	CTR	0.000104	0.000225	0.000135	0.000154667	CTR	0.000109	0.000176	0.000122	0.000135667
	shSHOX1#	0.000138	0.000211	0.000254	0.000201	shSHOX1#	0.000126	0.00023	0.000241	0.000199	shSHOX1#	0.000224	0.000147	0.000119	0.000163333
	shSHOX2#	0.000119	0.000199	0.000156	0.000158	shSHOX2#	0.000133	0.000106	0.000183	0.000140667	shSHOX2#	0.000128	0.000204	0.000157	0.000163

## Sheet: SF7.fgh
SF. 7f	CDH1	Repeat 1					Repeat 2					Repeat 3					SF7.f	p-value
		Day 0			Avg		Day 0			Avg		Day 0			Avg			shSHOX1#	shSHOX2#
	CTR	0.111537	0.123243	0.105005	0.113262	CTR	0.009526	0.113769	0.137538	0.0869443	CTR	0.100445	0.11294	0.008949	0.0741113		Day 0	0.080087	0.308452
	shSHOX1#	0.138015	0.117335	0.125968	0.127106	shSHOX1#	0.116225	0.121007	0.117954	0.118395	shSHOX1#	0.120913	0.101273	0.119446	0.113877		Day 4	0.029061	0.880573
	shSHOX2#	0.122422	0.118924	0.123811	0.121719	shSHOX2#	0.126125	0.125944	0.101526	0.117865	shSHOX2#	0.078902	0.091728	0.096106	0.088912		Day 9	0.495644	0.894995
																	Day 14	0.331311	0.324488
		Repeat 1					Repeat 2					Repeat 3
		Day 4					Day 4					Day 4
	CTR	0.359622	0.333105	0.282404	0.325044	CTR	0.357882	0.371569	0.241153	0.323535	CTR	0.281751	0.301156	0.275108	0.286005
	shSHOX1#	0.269775	0.252184	0.259719	0.260559	shSHOX1#	0.292467	0.276734	0.254382	0.274528	shSHOX1#	0.270046	0.267824	0.258595	0.265488
	shSHOX2#	0.301739	0.287302	0.311968	0.300336	shSHOX2#	0.325791	0.319025	0.298688	0.314501	shSHOX2#	0.296448	0.327415	0.315856	0.31324
		Repeat 1					Repeat 2					Repeat 3
		Day 9					Day 9					Day 9
	CTR	0.015403	0.021737	0.019331	0.0188237	CTR	0.016735	0.022965	0.018556	0.0194187	CTR	0.015141	0.018337	0.019264	0.0175807
	shSHOX1#	0.013566	0.017081	0.021733	0.01746	shSHOX1#	0.014803	0.020611	0.017964	0.0177927	shSHOX1#	0.017381	0.018052	0.021493	0.0189753
	shSHOX2#	0.015491	0.019534	0.018824	0.0179497	shSHOX2#	0.015273	0.022069	0.019752	0.0190313	shSHOX2#	0.020905	0.019188	0.017268	0.0191203
		Repeat 1					Repeat 2					Repeat 3
		Day 14					Day 14					Day 14
	CTR	0.000793	0.000309	0.000944	0.000682	CTR	0.000991	0.000578	0.000932	0.000833667	CTR	0.000988	0.000755	0.000567	0.00077
	shSHOX1#	0.000417	0.000564	0.000816	0.000599	shSHOX1#	0.000771	0.000747	0.000591	0.000703	shSHOX1#	0.000926	0.000934	0.000439	0.000766333
	shSHOX2#	0.000803	0.000319	0.000711	0.000611	shSHOX2#	0.000962	0.000795	0.000617	0.000791333	shSHOX2#	0.000703	0.000571	0.000665	0.000646333
SF. 7g	GSC	Repeat 1					Repeat 2					Repeat 3					SF7.g	p-value
		Day 0			Avg		Day 0			Avg		Day 0			Avg			shSHOX1#	shSHOX2#
	CTR	0.021614	0.015289	0.017289	0.018064	CTR	0.019315	0.014306	0.015148	0.0162563	CTR	0.024218	0.017288	0.014911	0.0188057		Day 0	0.153484	0.797371
	shSHOX1#	0.013491	0.021406	0.016221	0.0170393	shSHOX1#	0.013771	0.015662	0.015293	0.0149087	shSHOX1#	0.017549	0.014891	0.015653	0.016031		Day 4	0.174799	0.356058
	shSHOX2#	0.021632	0.018971	0.017249	0.019284	shSHOX2#	0.012378	0.015883	0.022349	0.01687	shSHOX2#	0.013762	0.018609	0.015452	0.015941		Day 9	0.328112	0.008073
																	Day 14	0.436249	0.473879
		Repeat 1					Repeat 2					Repeat 3
		Day 4					Day 4					Day 4
	CTR	0.102056	0.074334	0.087815	0.0880683	CTR	0.099368	0.087512	0.158113	0.114998	CTR	0.119303	0.075611	0.083448	0.0927873
	shSHOX1#	0.061385	0.082655	0.092114	0.078718	shSHOX1#	0.079113	0.086357	0.080244	0.0819047	shSHOX1#	0.093586	0.0900519	0.088162	0.0906
	shSHOX2#	0.087445	0.079592	0.092093	0.0863767	shSHOX2#	0.092451	0.101392	0.094551	0.0961313	shSHOX2#	0.092216	0.087695	0.075731	0.085214
		Repeat 1					Repeat 2					Repeat 3
		Day 9					Day 9					Day 9
	CTR	0.008537	0.009467	0.011248	0.00975067	CTR	0.009317	0.011165	0.010915	0.0104657	CTR	0.008247	0.011008	0.007919	0.009058
	shSHOX1#	0.009446	0.008283	0.009395	0.00904133	shSHOX1#	0.008241	0.009246	0.009924	0.009137	shSHOX1#	0.011024	0.008344	0.009478	0.00961533
	shSHOX2#	0.013194	0.012951	0.013045	0.0130633	shSHOX2#	0.011309	0.013085	0.0149902	0.0131281	shSHOX2#	0.019745	0.013829	0.012223	0.0152657
		Repeat 1					Repeat 2					Repeat 3
		Day 14					Day 14					Day 14
	CTR	0.000897	0.000452	0.001058	0.000802333	CTR	0.000528	0.000591	0.000633	0.000584	CTR	0.000942	0.000745	0.001216	0.000967667
	shSHOX1#	0.000926	0.000873	0.000902	0.000900333	shSHOX1#	0.001202	0.000821	0.000917	0.00098	shSHOX1#	0.000926	0.000577	0.000878	0.000793667
	shSHOX2#	0.000917	0.000921	0.001117	0.000985	shSHOX2#	0.000883	0.001165	0.001038	0.00102867	shSHOX2#	0.000463	0.000925	0.000709	0.000699
SF. 7h	MIXL1	Repeat 1					Repeat 2					Repeat 3					SF7.h	p-value
		Day 0			Avg		Day 0			Avg		Day 0			Avg			shSHOX1#	shSHOX2#
	CTR	0.016431	0.015662	0.017994	0.0166957	CTR	0.022037	0.019597	0.016154	0.0192627	CTR	0.018765	0.020951	0.019927	0.019881		Day 0	0.096676	0.03928
	shSHOX1#	0.018225	0.016455	0.018728	0.0178027	shSHOX1#	0.011579	0.010095	0.013272	0.0116487	shSHOX1#	0.013069	0.011341	0.009432	0.0112807		Day 4	0.522977	0.339852
	shSHOX2#	0.015094	0.016249	0.017357	0.0162333	shSHOX2#	0.012848	0.011352	0.014225	0.0128083	shSHOX2#	0.012908	0.010451	0.012114	0.0118243		Day 9	0.144805	0.153205
																	Day 14	0.016876	0.423503
		Repeat 1					Repeat 2					Repeat 3
		Day 4					Day 4					Day 4
	CTR	0.083725	0.075466	0.075158	0.0781163	CTR	0.093881	0.100437	0.087595	0.093971	CTR	0.101922	0.095361	0.094776	0.097353
	shSHOX1#	0.094013	0.093264	0.084971	0.0907493	shSHOX1#	0.088197	0.075943	0.081664	0.0819347	shSHOX1#	0.085631	0.088536	0.074911	0.083026
	shSHOX2#	0.074227	0.073732	0.094439	0.0807993	shSHOX2#	0.076571	0.091286	0.084529	0.0841287	shSHOX2#	0.098486	0.075844	0.080172	0.084834
		Repeat 1					Repeat 2					Repeat 3
		Day 9					Day 9					Day 9
	CTR	0.008325	0.009116	0.012995	0.0101453	CTR	0.023716	0.017558	0.027159	0.022811	CTR	0.021441	0.025568	0.019124	0.0220443
	shSHOX1#	0.009568	0.010115	0.009363	0.009682	shSHOX1#	0.011824	0.012692	0.010946	0.0118207	shSHOX1#	0.008599	0.012391	0.012004	0.010998
	shSHOX2#	0.008187	0.008014	0.010971	0.00905733	shSHOX2#	0.012691	0.013303	0.010557	0.0121837	shSHOX2#	0.011237	0.009307	0.014058	0.011534
		Repeat 1					Repeat 2					Repeat 3
		Day 14					Day 14					Day 14
	CTR	0.000886	0.000715	0.000782	0.000794333	CTR	0.000883	0.000952	0.000844	0.000893	CTR	0.000836	0.000923	0.000996	0.000918333
	shSHOX1#	0.000731	0.000782	0.000691	0.000734667	shSHOX1#	0.000691	0.000642	0.000705	0.000679333	shSHOX1#	0.000633	0.000758	0.000729	0.000706667
	shSHOX2#	0.000992	0.000881	0.000959	0.000944	shSHOX2#	0.000794	0.000757	0.000814	0.000788333	shSHOX2#	0.000567	0.000472	0.000621	0.000553333

## Sheet: SF7.ijk
SF. 7i	T	Repeat 1					Repeat 2					Repeat 3					SF7.i	p-value
		Day 0			Avg		Day 0			Avg		Day 0			Avg			shSHOX1#	shSHOX2#
	CTR	0.009576	0.007375	0.009419	0.00879	CTR	0.010373	0.010729	0.008418	0.00984	CTR	0.011342	0.008403	0.008428	0.009391		Day 0	0.030759	0.269902
	shSHOX1#	0.010341	0.011558	0.010234	0.010711	shSHOX1#	0.011349	0.009264	0.010226	0.0102797	shSHOX1#	0.010374	0.009277	0.011286	0.0103123		Day 4	0.003499	0.004057
	shSHOX2#	0.008352	0.010462	0.009388	0.00940067	shSHOX2#	0.009223	0.009278	0.011311	0.00993733	shSHOX2#	0.010322	0.010713	0.009303	0.0101127		Day 9	0.000541	0.000561
																	Day 14	0.686524	0.805683
		Repeat 1					Repeat 2					Repeat 3
		Day 4					Day 4					Day 4
	CTR	0.010907	0.008691	0.009663	0.00975367	CTR	0.012382	0.014274	0.010033	0.0122297	CTR	0.014985	0.013928	0.013793	0.0142353
	shSHOX1#	0.004297	0.003631	0.003008	0.00364533	shSHOX1#	0.003866	0.004373	0.004581	0.00427333	shSHOX1#	0.004213	0.003922	0.004038	0.00405767
	shSHOX2#	0.004445	0.004208	0.003921	0.00419133	shSHOX2#	0.005279	0.003917	0.004592	0.004596	shSHOX2#	0.005114	0.004103	0.003597	0.00427133
		Repeat 1					Repeat 2					Repeat 3
		Day 9					Day 9					Day 9
	CTR	0.087677	0.091973	0.103894	0.0945147	CTR	0.084536	0.124259	0.092333	0.100376	CTR	0.122663	0.132191	0.130996	0.128617
	shSHOX1#	0.001481	0.001127	0.001291	0.00129967	shSHOX1#	0.001148	0.001083	0.001305	0.00117867	shSHOX1#	0.000951	0.003114	0.001755	0.00194
	shSHOX2#	0.002117	0.002894	0.002448	0.00248633	shSHOX2#	0.004427	0.003376	0.002632	0.00347833	shSHOX2#	0.001009	0.002152	0.001933	0.001698
		Repeat 1					Repeat 2					Repeat 3
		Day 14					Day 14					Day 14
	CTR	0.000442	0.000602	0.000568	0.000537333	CTR	0.000934	0.000869	0.000877	0.000893333	CTR	0.000816	0.00078	0.000942	0.000846
	shSHOX1#	0.000552	0.00044	0.000387	0.000459667	shSHOX1#	0.000842	0.000713	0.000822	0.000792333	shSHOX1#	0.000939	0.000741	0.000769	0.000816333
	shSHOX2#	0.000698	0.000541	0.000502	0.000580333	shSHOX2#	0.000728	0.000764	0.000593	0.000695	shSHOX2#	0.000812	0.000972	0.000881	0.000888333
SF. 7j	KDR	Repeat 1					Repeat 2					Repeat 3					SF7.j	p-value
		Day 0			Avg		Day 0			Avg		Day 0			Avg			shSHOX1#	shSHOX2#
	CTR	0.015692	0.023667	0.022558	0.020639	CTR	0.016117	0.014002	0.020299	0.016806	CTR	0.015128	0.020557	0.017599	0.0177613		Day 0	0.007128	0.006176
	shSHOX1#	0.012141	0.011804	0.014627	0.0128573	shSHOX1#	0.009112	0.009084	0.012702	0.0102993	shSHOX1#	0.012756	0.011634	0.008875	0.0110883		Day 4	0.123549	0.196205
	shSHOX2#	0.011001	0.009406	0.013893	0.0114333	shSHOX2#	0.011169	0.012226	0.009114	0.0108363	shSHOX2#	0.011173	0.013006	0.013947	0.0127087		Day 9	0.002081	0.00431
																	Day 14	0.752563	0.675143
		Repeat 1					Repeat 2					Repeat 3
		Day 4					Day 4					Day 4
	CTR	0.012993	0.012407	0.013137	0.0128457	CTR	0.022744	0.019001	0.024737	0.0221607	CTR	0.021947	0.017953	0.018761	0.0195537
	shSHOX1#	0.014447	0.011836	0.012631	0.0129713	shSHOX1#	0.012625	0.011066	0.013756	0.0124823	shSHOX1#	0.012826	0.011905	0.013926	0.0128857
	shSHOX2#	0.009676	0.012458	0.014647	0.0122603	shSHOX2#	0.011992	0.015927	0.012144	0.0133543	shSHOX2#	0.015211	0.014798	0.016102	0.0153703
		Repeat 1					Repeat 2					Repeat 3
		Day 9					Day 9					Day 9
	CTR	0.145276	0.163411	0.016287	0.108325	CTR	0.183522	0.247225	0.023319	0.151355	CTR	0.102668	0.106802	0.091885	0.100452
	shSHOX1#	0.009725	0.0067966	0.008521	0.00834753	shSHOX1#	0.008307	0.006518	0.007182	0.00733567	shSHOX1#	0.008214	0.006955	0.007423	0.00753067
	shSHOX2#	0.009517	0.010102	0.009338	0.00965233	shSHOX2#	0.032133	0.031709	0.034963	0.032935	shSHOX2#	0.011633	0.012526	0.0108709	0.0116766
		Repeat 1					Repeat 2					Repeat 3
		Day 14					Day 14					Day 14
	CTR	0.000932	0.000943	0.000642	0.000839	CTR	0.000221	0.00074	0.000926	0.000629	CTR	0.000732	0.000777	0.00085	0.000786333
	shSHOX1#	0.000795	0.00094	0.000771	0.000835333	shSHOX1#	0.000934	0.000439	0.000703	0.000692	shSHOX1#	0.00052	0.000654	0.000748	0.000640667
	shSHOX2#	0.000747	0.000851	0.000716	0.000771333	shSHOX2#	0.000954	0.000746	0.000567	0.000755667	shSHOX2#	0.000879	0.000646	0.000927	0.000817333
SF. 7k	CXCR4	Repeat 1					Repeat 2					Repeat 3					SF7.k	p-value
		Day 0			Avg		Day 0			Avg		Day 0			Avg			shSHOX1#	shSHOX2#
	CTR	0.012299	0.009531	0.010706	0.0108453	CTR	0.013274	0.012538	0.009931	0.0119143	CTR	0.011676	0.008316	0.009064	0.00968533		Day 0	0.175963	0.794013
	shSHOX1#	0.012388	0.013334	0.01325	0.0129907	shSHOX1#	0.0124886	0.011208	0.010411	0.0113692	shSHOX1#	0.011607	0.013221	0.011215	0.0120143		Day 4	0.001283	0.001293
	shSHOX2#	0.013464	0.01267	0.012956	0.01303	shSHOX2#	0.010115	0.012745	0.010103	0.0109877	shSHOX2#	0.009125	0.009115	0.010107	0.009449		Day 9	0.000298	0.000299
																	Day 14	0.145191	0.828757
		Repeat 1					Repeat 2					Repeat 3
		Day 4					Day 4					Day 4
	CTR	0.009483	0.009207	0.008551	0.00908033	CTR	0.0152734	0.014026	0.012315	0.0138715	CTR	0.008795	0.011412	0.012919	0.011042
	shSHOX1#	0.000116	0.000122	0.000109	0.000115667	shSHOX1#	0.000115	0.000108	0.000122	0.000115	shSHOX1#	0.000107	0.000115	0.000121	0.000114333
	shSHOX2#	0.000107	0.000144	0.000127	0.000126	shSHOX2#	0.000141	0.000139	0.000111	0.000130333	shSHOX2#	0.000209	0.000135	0.000122	0.000155333
		Repeat 1					Repeat 2					Repeat 3
		Day 9					Day 9					Day 9
	CTR	0.019085	0.020475	0.018518	0.0193593	CTR	0.019068	0.020725	0.025633	0.0218087	CTR	0.026577	0.028006	0.022918	0.0258337
	shSHOX1#	0.000102	0.000152	0.000127	0.000127	shSHOX1#	0.000122	0.000143	0.000147	0.000137333	shSHOX1#	0.000114	0.000131	0.000104	0.000116333
	shSHOX2#	0.00012	0.000144	0.000139	0.000134333	shSHOX2#	0.000136	0.000112	0.000124	0.000124	shSHOX2#	0.000133	0.000125	0.00014	0.000132667
		Repeat 1					Repeat 2					Repeat 3
		Day 14					Day 14					Day 14
	CTR	0.00109	0.000791	0.000835	0.000905333	CTR	0.001059	0.001004	0.000841	0.000968	CTR	0.000801	0.000923	0.000921	0.000881667
	shSHOX1#	0.000843	0.000725	0.000909	0.000825667	shSHOX1#	0.000835	0.000844	0.00102	0.000899667	shSHOX1#	0.000754	0.000792	0.000646	0.000730667
	shSHOX2#	0.001046	0.00102	0.000994	0.00102	shSHOX2#	0.000973	0.00115	0.000757	0.00096	shSHOX2#	0.000795	0.000808	0.000855	0.000819333

## Sheet: SF7.lmn
SF. 7l	SOX9	Repeat 1					Repeat 2					Repeat 3					SF7.l	p-value
		Day 0			Avg		Day 0			Avg		Day 0			Avg			shSHOX1#	shSHOX2#
	CTR	0.012412	0.011264	0.011482	0.0117193	CTR	0.010439	0.009826	0.012744	0.011003	CTR	0.010555	0.012163	0.015792	0.0128367		Day 0	0.189702	0.016402
	shSHOX1#	0.013044	0.009996	0.011509	0.0115163	shSHOX1#	0.009641	0.010187	0.011854	0.0105607	shSHOX1#	0.010677	0.011219	0.009685	0.010527		Day 4	0.011092	0.006456
	shSHOX2#	0.009821	0.007303	0.008573	0.00856567	shSHOX2#	0.007992	0.010357	0.010762	0.00970367	shSHOX2#	0.008433	0.009138	0.011205	0.009592		Day 9	0.000487	0.004342
																	Day 14	0.000436	0.000398
		Repeat 1					Repeat 2					Repeat 3
		Day 4					Day 4					Day 4
	CTR	0.021433	0.015806	0.017429	0.0182227	CTR	0.018064	0.022718	0.011057	0.0172797	CTR	0.015827	0.017078	0.0122605	0.0150552
	shSHOX1#	0.012347	0.015707	0.010386	0.0128133	shSHOX1#	0.011328	0.012244	0.009366	0.0109793	shSHOX1#	0.008429	0.011553	0.009981	0.00998767
	shSHOX2#	0.005066	0.00482	0.005703	0.00519633	shSHOX2#	0.009914	0.008973	0.010294	0.009727	shSHOX2#	0.007246	0.009328	0.010662	0.00907867
		Repeat 1					Repeat 2					Repeat 3
		Day 9					Day 9					Day 9
	CTR	0.068357	0.064297	0.070613	0.0677557	CTR	0.059088	0.056764	0.051825	0.0558923	CTR	0.049275	0.045452	0.052776	0.0491677
	shSHOX1#	0.001171	0.001658	0.001322	0.00138367	shSHOX1#	0.001039	0.001215	0.000927	0.00106033	shSHOX1#	0.001204	0.001358	0.001055	0.00120567
	shSHOX2#	0.031237	0.025194	0.027174	0.0278683	shSHOX2#	0.021274	0.020799	0.022136	0.021403	shSHOX2#	0.024782	0.023267	0.019212	0.0224203
		Repeat 1					Repeat 2					Repeat 3
		Day 14					Day 14					Day 14
	CTR	0.082566	0.094725	0.090441	0.089244	CTR	0.078495	0.082533	0.069279	0.076769	CTR	0.071445	0.065833	0.058294	0.0651907
	shSHOX1#	0.003404	0.002871	0.003206	0.00316033	shSHOX1#	0.0034227	0.002139	0.002164	0.00257523	shSHOX1#	0.003053	0.003195	0.002819	0.00302233
	shSHOX2#	0.001188	0.001224	0.001055	0.00115567	shSHOX2#	0.0011693	0.000958	0.001205	0.00111077	shSHOX2#	0.001395	0.001104	0.001216	0.00123833
SF. 7m	COL2A1	Repeat 1					Repeat 2					Repeat 3					SF7.m	p-value
		Day 0			Avg		Day 0			Avg		Day 0			Avg			shSHOX1#	shSHOX2#
	CTR	0.000934	0.000973	0.000855	0.000920667	CTR	0.000859	0.000927	0.000882	0.000889333	CTR	0.000949	0.000812	0.000906	0.000889		Day 0	0.010879	0.921495
	shSHOX1#	0.000951	0.000826	0.000763	0.000846667	shSHOX1#	0.000794	0.000699	0.000893	0.000795333	shSHOX1#	0.00085	0.000777	0.000803	0.00081		Day 4	1.69846e-05	1.71092e-05
	shSHOX2#	0.000821	0.000893	0.000955	0.000889667	shSHOX2#	0.000902	0.000683	0.000852	0.000812333	shSHOX2#	0.001008	0.000937	0.001104	0.00101633		Day 9	0.000783	0.000974
																	Day 14	2.46652e-05	202384
		Repeat 1					Repeat 2					Repeat 3
		Day 4					Day 4					Day 4
	CTR	0.083212	0.062041	0.113816	0.0863563	CTR	0.076114	0.106038	0.105473	0.095875	CTR	0.095067	0.115753	0.08634	0.0990533
	shSHOX1#	0.001051	0.000889	0.001105	0.001015	shSHOX1#	0.00105	0.000866	0.001138	0.001018	shSHOX1#	0.000934	0.001059	0.001123	0.00103867
	shSHOX2#	0.00107	0.001513	0.00123	0.001271	shSHOX2#	0.001104	0.001307	0.001256	0.00122233	shSHOX2#	0.001206	0.000893	0.001033	0.001044
		Repeat 1					Repeat 2					Repeat 3
		Day 9					Day 9					Day 9
	CTR	0.311066	0.254964	0.271132	0.279054	CTR	0.237748	0.255304	0.246339	0.246464	CTR	0.309322	0.213237	0.269307	0.263955
	shSHOX1#	0.008093	0.125778	0.013949	0.0492733	shSHOX1#	0.099452	0.107238	0.118662	0.108451	shSHOX1#	0.092522	0.080972	0.090996	0.0881633
	shSHOX2#	0.137103	0.125882	0.149002	0.137329	shSHOX2#	0.087516	0.093411	0.125707	0.102211	shSHOX2#	0.085205	0.071709	0.101004	0.0859727
		Repeat 1					Repeat 2					Repeat 3
		Day 14					Day 14					Day 14
	CTR	0.820336	0.742991	0.909532	0.824286	CTR	1.00459	0.954188	0.788492	0.915755	CTR	1.01082	0.822945	0.902633	0.912131
	shSHOX1#	0.143727	0.187274	0.159494	0.163498	shSHOX1#	0.217773	0.185233	0.194752	0.199253	shSHOX1#	0.170447	0.188026	0.200059	0.186177
	shSHOX2#	0.150641	0.202466	0.190835	0.181314	shSHOX2#	0.160904	0.209955	0.201741	0.190867	shSHOX2#	0.166593	0.184822	0.196918	0.182778
SF. 7n	ACAN	Repeat 1					Repeat 2					Repeat 3					SF7.n	p-value
		Day 0			Avg		Day 0			Avg		Day 0			Avg			shSHOX1#	shSHOX2#
	CTR	0.001107	0.001992	0.001214	0.00143767	CTR	0.001553	0.001142	0.001207	0.00130067	CTR	0.001612	0.001063	0.001204	0.001293		Day 0	1.70728e-05	4.20966e-05
	shSHOX1#	0.000282	0.000156	9.7e-05	0.000178333	shSHOX1#	0.000266	0.000149	0.000199	0.000204667	shSHOX1#	0.000129	0.000157	0.000285	0.000190333		Day 4	0.528985	0.150579
	shSHOX2#	0.000345	0.000277	0.000248	0.00029	shSHOX2#	0.000194	0.000373	0.00022	0.000262333	shSHOX2#	0.000133	0.000242	0.000176	0.000183667		Day 9	0.001221	0.00018
																	Day 14	0.001802	0.004833
		Repeat 1					Repeat 2					Repeat 3
		Day 4					Day 4					Day 4
	CTR	0.002907	0.002544	0.0026609	0.00270397	CTR	0.001443	0.001367	0.001248	0.00135267	CTR	0.002235	0.001885	0.001994	0.002038
	shSHOX1#	0.001664	0.001881	0.001942	0.001829	shSHOX1#	0.001876	0.001683	0.001775	0.001778	shSHOX1#	0.001573	0.001599	0.001853	0.001675
	shSHOX2#	0.001382	0.001574	0.001068	0.00134133	shSHOX2#	0.001356	0.001492	0.001519	0.00145567	shSHOX2#	0.001228	0.001172	0.001128	0.001176
		Repeat 1					Repeat 2					Repeat 3
		Day 9					Day 9					Day 9
	CTR	0.003925	0.003477	0.002863	0.00342167	CTR	0.003735	0.002937	0.002749	0.00314033	CTR	0.003815	0.003941	0.003439	0.00373167
	shSHOX1#	0.001968	0.001443	0.001227	0.001546	shSHOX1#	0.002106	0.001933	0.001785	0.00194133	shSHOX1#	0.001927	0.001832	0.001549	0.00176933
	shSHOX2#	0.000711	0.000728	0.001025	0.000821333	shSHOX2#	0.000614	0.001184	0.000828	0.000875333	shSHOX2#	0.000966	0.001019	0.001243	0.001076
		Repeat 1					Repeat 2					Repeat 3
		Day 14					Day 14					Day 14
	CTR	0.006267	0.005419	0.004593	0.00542633	CTR	0.004694	0.004619	0.005071	0.00479467	CTR	0.006044	0.006794	0.006975	0.00660433
	shSHOX1#	0.001314	0.000987	0.001162	0.00115433	shSHOX1#	0.000739	0.000658	0.000902	0.000766333	shSHOX1#	0.001315	0.001911	0.001896	0.00170733
	shSHOX2#	0.001416	0.001651	0.001768	0.00161167	shSHOX2#	0.001209	0.001024	0.000893	0.001042	shSHOX2#	0.002538	0.002902	0.002172	0.00253733
