# Supplementary material for: WRN promotes bone development and growth by unwinding SHOX-G-quadruplexes via its helicase activity in Werner Syndrome
Source: Nat Commun. 2022 Sep 16;13:5456. doi: 10.1038/s41467-022-33012-6 (PMC9481537; doi:10.1038/s41467-022-33012-6)
Supplement: Supplementary file 4 — Source Data [file 41467_2022_33012_MOESM4_ESM.zip › source data/supplementary figures source data/SF8.xlsx]

## Sheet: SF8.ac
SF8. a	Repeat 1
	Day 0			Avg	Day 7			Avg	Day 14			Avg		SF8.a	p-value
	5.65923	5.0063	5.5127	5.39274	9.49057	9.81256	10.8817	10.0616	13.1736	12.3021	13.3852	12.9536		Day 7	0.001093
														Day 14	0.000195
	Repeat 2
	Day 0				Day 7				Day 14
	4.99019	4.77823	4.90618	4.89153	9.29289	8.53912	8.00232	8.61144	12.266	12.5075	13.6643	12.8126
	Repeat 3
	Day 0				Day 7				Day 14
	4.6153	4.83374	5.02967	4.82623	8.19344	9.07734	9.11457	8.79512	11.2163	11.193	11.4931	11.3008
SF8.c		Repeat 1			Avg		SF8.c	p-value
	CTR	1.03013	1.12419	0.844925	0.999747		shSHOX1#	5.3208e-05
	shSHOX1	0.193229	0.184725	0.207026	0.194993		shSHOX2#	0.000175
	shSHOX2	0.117354	0.197665	0.182733	0.165917
		Repeat 2			Avg
	CTR	1.23067	1.11926	1.00582	1.11858
	shSHOX1	0.093859	0.107632	0.117452	0.106314
	shSHOX2	0.301919	0.258724	0.277086	0.279243
		Repeat 3			Avg
	CTR	0.993128	0.962375	1.02971	0.99507
	shSHOX1	0.124971	0.113668	0.105772	0.114804
	shSHOX2	0.334649	0.258312	0.316047	0.303003

## Sheet: SF8.defg
SF8. d	T(Brachyury)	Repeat 1															SF8.d	p-value
		Day 0			Avg		Day 7			Avg		Day 14			Avg			shSHOX1#	shSHOX2#
	CTR	0.901843	0.878153	0.925537	0.901844	CTR	0.730927	0.861513	0.772789	0.78841	CTR	0.005708	0.006457	0.005326	0.00583033		Day 0	0.005254	0.005071
	shSHOX1	0.329411	0.390016	0.211088	0.310172	shSHOX1	0.002193	0.001847	0.002135	0.00205833	shSHOX1	0.00142	0.001099	0.002135	0.00155133		Day 7	0.020083	0.020077
	shSHOX2	0.609529	0.561927	0.690883	0.62078	shSHOX2	0.002072	0.001957	0.002126	0.00205167	shSHOX2	0.001206	0.00203	0.002106	0.00178067		Day 14	0.069161	0.078184
		Repeat 2
		Day 0			Avg		Day 7			Avg		Day 14			Avg
	CTR	0.978526	0.741502	0.731002	0.81701	CTR	0.377068	0.392099	0.387063	0.38541	CTR	0.003287	0.002863	0.003117	0.003089
	shSHOX1	0.584116	0.587481	0.512128	0.561242	shSHOX1	0.002093	0.002562	0.002634	0.00242967	shSHOX1	0.002077	0.001755	0.001844	0.001892
	shSHOX2	0.463402	0.459484	0.367121	0.430002	shSHOX2	0.002421	0.002773	0.002731	0.00264167	shSHOX2	0.00183	0.002118	0.00197	0.00197267
		Repeat 3
		Day 0			Avg		Day 7			Avg		Day 14			Avg
	CTR	0.917824	0.977085	0.840167	0.911692	CTR	0.344825	0.401027	0.365127	0.370326	CTR	0.003161	0.002945	0.003391	0.00316567
	shSHOX1	0.281903	0.307332	0.390327	0.326521	shSHOX1	0.002494	0.002625	0.002631	0.00258333	shSHOX1	0.001759	0.002082	0.0019021	0.00191437
	shSHOX2	0.470867	0.627113	0.492011	0.529997	shSHOX2	0.001843	0.002531	0.002302	0.00222533	shSHOX2	0.001935	0.002117	0.001808	0.00195333
SF8. e	KDR	Repeat 1															SF8.e	p-value
		Day 0			Avg.		Day 7			Avg.		Day 14			Avg.			shSHOX1#	shSHOX2#
	CTR	1.1567	1.27714	1.12977	1.18787	CTR	0.013229	0.016	0.015545	0.0149247	CTR	0.006918	0.008365	0.009014	0.008099		Day 0	0.011487	0.032076
	shSHOX1	0.576069	0.601614	0.547619	0.575101	shSHOX1	0.008942	0.009414	0.009023	0.00912633	shSHOX1	0.005496	0.006151	0.004723	0.00545667		Day 7	0.000417	0.000174
	shSHOX2	0.655384	0.770576	0.738226	0.721395	shSHOX2	0.007881	0.009867	0.008306	0.00868467	shSHOX2	0.004838	0.006471	0.006559	0.005956		Day 14	0.002538	0.004521
		Repeat 2
		Day 0			Avg.		Day 7			Avg.		Day 14			Avg.
	CTR	1.00782	0.930241	0.852044	0.930036	CTR	0.015593	0.017011	0.015318	0.015974	CTR	0.007161	0.008259	0.006955	0.00745833
	shSHOX1	0.354593	0.362356	0.389061	0.36867	shSHOX1	0.008788	0.009365	0.006756	0.008303	shSHOX1	0.005614	0.004388	0.004291	0.00476433
	shSHOX2	0.472104	0.521991	0.588017	0.527371	shSHOX2	0.008448	0.007589	0.007394	0.00781033	shSHOX2	0.006117	0.005206	0.00493	0.00541767
		Repeat 3
		Day 0			Avg.		Day 7			Avg.		Day 14			Avg.
	CTR	0.800248	0.921777	0.806205	0.842743	CTR	0.014203	0.015186	0.014215	0.0145347	CTR	0.00896	0.007545	0.007923	0.00814267
	shSHOX1	0.480899	0.312764	0.394083	0.395915	shSHOX1	0.005418	0.007819	0.009322	0.00751967	shSHOX1	0.005722	0.006491	0.005234	0.00581567
	shSHOX2	0.488216	0.557124	0.571643	0.538994	shSHOX2	0.006413	0.008202	0.008714	0.00777633	shSHOX2	0.006703	0.005824	0.006488	0.00633833
SF8. f	SOX6	Repeat 1															SF8.f	p-value
		Day 0			Avg		Day 7			Avg		Day 14			Avg			shSHOX1#	shSHOX2#
	CTR	0.587903	0.575432	0.609457	0.590931	CTR	5.16511	5.01993	5.51478	5.23327	CTR	6.98021	6.12244	7.15581	6.75282		Day 0	0.944678	0.972821
	shSHOX1	1.17548	1.13405	0.993175	1.1009	shSHOX1	1.12036	1.45189	1.336	1.30275	shSHOX1	0.614198	0.635116	0.648703	0.632672		Day 7	0.001206	0.002269
	shSHOX2	1.29121	1.32454	1.26436	1.29337	shSHOX2	1.76723	1.83401	1.91103	1.83742	shSHOX2	1.48763	1.38989	1.21612	1.36455		Day 14	0.000137	0.000225
		Repeat 2
		Day 0			Avg		Day 7			Avg		Day 14			Avg
	CTR	0.977388	0.747266	0.755864	0.826839	CTR	3.97617	4.27867	4.74223	4.33235	CTR	6.10388	6.21951	7.074	6.46579
	shSHOX1	0.827574	0.940351	0.864357	0.877427	shSHOX1	1.01293	0.75842	0.84123	0.870859	shSHOX1	0.522843	0.668746	0.265137	0.485575
	shSHOX2	0.768278	0.828012	0.837449	0.811246	shSHOX2	1.62782	1.89976	1.99265	1.84008	shSHOX2	1.41365	1.22913	1.52741	1.39006
		Repeat 3
		Day 0			Avg		Day 7			Avg		Day 14			Avg
	CTR	1.39277	1.45538	1.49712	1.44842	CTR	4.21577	3.98125	3.65455	3.95052	CTR	5.50423	5.35949	5.58013	5.48128
	shSHOX1	0.830348	0.751016	0.903344	0.828236	shSHOX1	1.27734	1.3529	1.32608	1.31877	shSHOX1	0.225008	0.291694	0.129451	0.215384
	shSHOX2	0.720309	0.784291	0.879164	0.794588	shSHOX2	1.41019	1.34521	1.52489	1.42676	shSHOX2	1.35159	1.19217	1.20709	1.25028
SF8. g	MMP10	Repeat 1															SF8.g	p-value
		Day 0			Avg		Day 7			Avg		Day 14			Avg			shSHOX1#	shSHOX2#
	CTR	0.458326	0.457697	0.397715	0.437913	CTR	1.09832	1.1235	1.10598	1.10927	CTR	2.34579	2.09109	2.3811	2.27266		Day 0	0.126588	0.311214
	shSHOX1	0.655931	0.512329	0.599243	0.589168	shSHOX1	0.450129	0.561394	0.523371	0.511631	shSHOX1	0.913685	0.889817	0.820018	0.874507		Day 7	0.000116	1.73232e-05
	shSHOX2	0.467059	0.502686	0.475321	0.481689	shSHOX2	0.334803	0.329909	0.352433	0.339048	shSHOX2	0.526992	0.456371	0.573209	0.518857		Day 14	0.002023	0.00017
		Repeat 2
		Day 0			Avg		Day 7			Avg		Day 14			Avg
	CTR	0.585602	0.599567	0.437326	0.540832	CTR	1.26105	1.18493	1.21789	1.22129	CTR	2.489	2.34107	2.39684	2.40897
	shSHOX1	0.629104	0.616068	0.573401	0.606191	shSHOX1	0.552339	0.540397	0.493002	0.528579	shSHOX1	0.962109	1.04365	0.809921	0.938559
	shSHOX2	0.436804	0.577352	0.504146	0.506101	shSHOX2	0.267752	0.293787	0.312574	0.291371	shSHOX2	0.43667	0.530296	0.471644	0.479537
		Repeat 3
		Day 0			Avg		Day 7			Avg		Day 14			Avg
	CTR	0.607128	0.597451	0.526533	0.577037	CTR	1.13471	1.17532	1.18422	1.16475	CTR	1.87992	2.06034	2.00977	1.98334
	shSHOX1	0.609931	0.571319	0.627506	0.602919	shSHOX1	0.46469	0.421099	0.394066	0.426618	shSHOX1	0.312434	0.479045	0.458937	0.416805
	shSHOX2	0.304846	0.271703	0.245899	0.274149	shSHOX2	0.325095	0.251932	0.307621	0.294883	shSHOX2	0.428549	0.400362	0.424799	0.417903

## Sheet: SF8.hijk
SF8. h	SOX9	Repeat 1															SF8.h	p-value
		Day 0			Avg		Day 7			Avg		Day 14			Avg			shSHOX1#	shSHOX2#
	CTR	0.926739	0.850497	1.06537	0.947537	CTR	3.89172	5.56451	5.29698	4.91774	CTR	7.58949	6.89902	7.28176	7.25675		Day 0	0.823562	0.037157
	shSHOX1	1.02917	1.1617	1.23942	1.14343	shSHOX1	1.8226	1.82079	1.77275	1.80538	shSHOX1	1.72835	1.82641	1.89501	1.81659		Day 7	0.008671	0.013124
	shSHOX2	0.739019	0.756802	0.987977	0.827933	shSHOX2	2.58675	2.48174	2.14268	2.40372	shSHOX2	0.491102	0.348106	0.564223	0.46781		Day 14	1.02714e-05	0.000206
		Repeat 2
		Day 0			Avg		Day 7			Avg		Day 14			Avg
	CTR	1.1674	1.09344	1.05714	1.10599	CTR	3.70444	4.21857	3.97353	3.96551	CTR	7.06172	6.82101	6.9633	6.94868
	shSHOX1	0.871504	0.973532	0.711937	0.852324	shSHOX1	2.11377	2.094	2.09527	2.10101	shSHOX1	1.73725	1.70353	2.14021	1.86033
	shSHOX2	0.598704	0.468337	0.558151	0.541731	shSHOX2	1.89307	2.29017	2.11341	2.09888	shSHOX2	0.477652	0.986484	0.722019	0.728718
		Repeat 3
		Day 0			Avg		Day 7			Avg		Day 14			Avg
	CTR	1.44004	1.39201	1.41789	1.41664	CTR	3.63923	3.55408	3.06487	3.41939	CTR	6.52079	6.41063	6.97455	6.63533
	shSHOX1	1.64931	1.77237	1.59419	1.67195	shSHOX1	2.08099	1.99718	1.85342	1.9772	shSHOX1	1.52892	2.0082	1.51524	1.68412
	shSHOX2	0.592766	0.623528	0.559071	0.591788	shSHOX2	1.96618	1.73265	1.82573	1.84152	shSHOX2	1.69604	1.73767	2.10336	1.84569
SF8. i	COL2A1	Repeat 1															SF8.i	p-value
		Day 0			Avg		Day 7			Avg		Day 14			Avg			shSHOX1#	shSHOX2#
	CTR	1.24392	1.32125	1.25001	1.27173	CTR	4.47623	5.01254	4.8915	4.79342	CTR	6.98644	6.73209	5.40122	6.37325		Day 0	0.105084	0.846638
	shSHOX1	0.924296	0.912392	0.830062	0.888917	shSHOX1	1.34531	2.01982	1.25816	1.54109	shSHOX1	2.4351	2.9455	2.53556	2.63872		Day 7	0.002433	0.008161
	shSHOX2	0.697038	0.531413	0.621844	0.616765	shSHOX2	1.79825	1.25699	1.55453	1.53659	shSHOX2	2.0122	1.56267	1.51836	1.69774		Day 14	0.000173	6.69897e-05
		Repeat 2
		Day 0			Avg		Day 7			Avg		Day 14			Avg
	CTR	1.01653	1.17166	1.28702	1.1584	CTR	3.5723	3.92108	3.72127	3.73821	CTR	5.82434	6.11801	5.52412	5.82215
	shSHOX1	0.850716	0.898518	0.834464	0.861233	shSHOX1	1.08994	1.18402	1.20982	1.16126	shSHOX1	2.25818	2.40961	2.13094	2.26624
	shSHOX2	1.325	1.55418	1.50055	1.45991	shSHOX2	1.58501	1.29744	1.47701	1.45315	shSHOX2	1.00723	1.07155	1.21507	1.09795
		Repeat 3
		Day 0			Avg		Day 7			Avg		Day 14			Avg
	CTR	0.972551	0.896488	0.724709	0.864583	CTR	3.77395	3.65443	3.28998	3.57279	CTR	5.67328	6.14981	5.35267	5.72525
	shSHOX1	0.647537	0.690672	0.756247	0.698152	shSHOX1	1.16065	1.00944	1.11794	1.09601	shSHOX1	1.83866	2.09458	2.11044	2.01456
	shSHOX2	0.928439	1.07986	1.14085	1.04972	shSHOX2	2.27856	2.3084	2.28732	2.29142	shSHOX2	1.54902	1.12807	1.22473	1.3006
SF8. j	ACAN	Repeat 1															SF8.j	p-value
		Day 0			Avg		Day 7			Avg		Day 14			Avg			shSHOX1#	shSHOX2#
	CTR	1.23428	1.27644	1.26642	1.25904	CTR	3.97433	3.92104	3.73311	3.87616	CTR	4.4218	4.3763	5.12962	4.64257		Day 0	0.936008	0.622922
	shSHOX1	1.31239	1.1297	1.13134	1.19115	shSHOX1	1.3438	1.21085	1.21316	1.25594	shSHOX1	0.665616	0.543322	0.595088	0.601342		Day 7	0.000354	0.000262
	shSHOX2	0.791623	0.804522	0.822735	0.806293	shSHOX2	0.901253	1.12331	1.11692	1.04716	shSHOX2	0.801709	1.23452	1.10471	1.04698		Day 14	4.37494e-06	5.27169e-05
		Repeat 2
		Day 0			Avg		Day 7			Avg		Day 14			Avg
	CTR	0.801693	0.862754	0.782401	0.815616	CTR	3.09801	3.52996	3.00656	3.21151	CTR	4.283	4.45528	5.03285	4.59037
	shSHOX1	1.24843	1.10944	1.2135	1.19046	shSHOX1	1.10987	1.24003	1.05449	1.1348	shSHOX1	0.361759	0.443291	0.387556	0.397535
	shSHOX2	1.22471	1.31829	1.25483	1.26594	shSHOX2	0.710319	0.605368	0.675033	0.663573	shSHOX2	0.527388	0.562028	0.474393	0.52127
		Repeat 3
		Day 0			Avg		Day 7			Avg		Day 14			Avg
	CTR	0.938449	0.93504	1.01249	0.961995	CTR	3.64578	3.42912	3.90766	3.66085	CTR	4.11967	4.30822	4.69682	4.37491
	shSHOX1	0.731038	0.719943	0.673466	0.708149	shSHOX1	0.97389	0.909813	0.844578	0.909427	shSHOX1	0.290338	0.317823	0.304535	0.304232
	shSHOX2	0.513226	0.572119	0.658908	0.581418	shSHOX2	0.712887	0.830079	0.807004	0.783323	shSHOX2	0.399872	0.412336	0.430038	0.414082
SF8. k	COL10A1	Repeat 1															SF8.k	p-value
		Day 0			Avg		Day 7			Avg		Day 14			Avg			shSHOX1#	shSHOX2#
	CTR	0.689206	0.603425	0.623114	0.638582	CTR	1.84111	1.81964	1.76399	1.80824	CTR	3.89303	3.57641	3.64894	3.70613		Day 0	0.172372	0.960195
	shSHOX1	0.945661	0.834457	1.00978	0.929964	shSHOX1	0.901255	0.899904	0.843229	0.881463	shSHOX1	0.321483	0.302463	0.386814	0.33692		Day 7	0.00153	0.001721
	shSHOX2	0.723826	0.795356	0.854986	0.791389	shSHOX2	0.487443	0.486248	0.509071	0.494254	shSHOX2	0.523457	0.534542	0.603357	0.553785		Day 14	2.94305e-05	6.27167e-05
		Repeat 2
		Day 0			Avg		Day 7			Avg		Day 14			Avg
	CTR	0.825537	0.755882	0.799238	0.793552	CTR	2.57824	2.14731	2.21739	2.31432	CTR	3.72605	3.33257	2.98697	3.34853
	shSHOX1	0.860775	0.828749	0.891233	0.860252	shSHOX1	0.764182	0.720315	0.811447	0.765315	shSHOX1	0.192542	0.217025	0.239681	0.216416
	shSHOX2	0.878991	1.03644	0.900779	0.938736	shSHOX2	0.714558	0.823606	0.759643	0.765936	shSHOX2	0.221013	0.255219	0.292516	0.256249
		Repeat 3
		Day 0			Avg		Day 7			Avg		Day 14			Avg
	CTR	0.900572	0.881126	0.963395	0.915031	CTR	2.30997	2.41171	2.09089	2.27085	CTR	3.56709	3.12577	2.99645	3.22977
	shSHOX1	1.07109	1.00627	0.949741	1.00904	shSHOX1	0.653969	0.598252	0.611308	0.621176	shSHOX1	0.196333	0.191324	0.176388	0.188015
	shSHOX2	0.640173	0.629067	0.638514	0.635918	shSHOX2	0.818265	0.874956	0.802139	0.831787	shSHOX2	0.232462	0.246725	0.233911	0.237699
